# Supplementary material for: Prospecting for Genes involved in transcriptional regulation of plant defenses, a bioinformatics approach
Source: BMC Plant Biol. 2011 May 19;11:88. doi: 10.1186/1471-2229-11-88 (PMC3125348; doi:10.1186/1471-2229-11-88)
Supplement: Additional file 1 — Table 1. Lists of the 372 microarrays and the genes used for analysis in combination with Figure 2. [file 1471-2229-11-88-S1.XLS]

## Sheet: Transcriptional Regulators
AgI	Gene Name	TF family or Domain	Spotted on MA, and used in building of the network
At1g01010		NAC	Yes
At1g01030		ABI3VP1	Yes
At1g01060	LHY	MYB	Yes
At1g01250		AP2-EREBP	Yes
At1g01260	AtbHLH013, MYC7E	bHLH	Yes
At1g01380		MYB	Yes
At1g01520		MYB	Yes
At1g01530	AGL28	MADS	Yes
At1g01720	ATAF1	NAC	Yes
At1g01930		C2H2	Yes
At1g02030		C2H2	No
At1g02040	SPL8	SBP	No
At1g02220		NAC	Yes
At1g02230		NAC	Yes
At1g02250		NAC	Yes
At1g02340	AtbHLH026, HFR1	bHLH	Yes
At1g03040	AtbHLH007	bHLH	Yes
At1g03800		AP2-EREBP	No
At1g03840		C2H2	Yes
At1g03970	AtbZIP40,GBF4	bZIP	Yes
At1g04100	IAA10	ARP	Yes
At1g04240		ARP	Yes
At1g04250	IAA17	ARP	Yes
At1g04370	AtERF14	AP2-EREBP	No
At1g04550	IAA12	ARP	Yes
At1g04880		ARID HMG	Yes
At1g05055		general	No
At1g05120		SNF2	Yes
At1g05230		HB	Yes
At1g05805	AtbHLH128	bHLH	Yes
At1g06040		CO-like	Yes
At1g06070	AtbZIP69	bZIP	Yes
At1g06160		AP2-EREBP	Yes
At1g06170	AtbHLH089	bHLH	Yes
At1g06180	AtMYB13	MYB	Yes
At1g06850	AtbZIP52	bZIP	Yes
At1g07520		GRAS	Yes
At1g07530		GRAS	Yes
At1g07640	OBP2	DOF	Yes
At1g07980		CCAAT-HAP5	Yes
At1g08000	GATA-10	GATA	Yes
At1g08290	WIP3	C2H2	No
At1g08320	AtbZIP21	bZIP	Yes
At1g08620		JUMONJI	Yes
At1g08810	AtMYB60	MYB	Yes
At1g08970	HAP5C	CCAAT-HAP5	Yes
At1g09030		CCAAT-HAP3	Yes
At1g09530	AtbHLH008, PIF3	bHLH	Yes
At1g09540	AtMYB61	MYB	Yes
At1g09710		MYB	No
At1g09770	AtCDC5	MYB	Yes
At1g10120	AtbHLH074	HLH	Yes
At1g10200		SF3-like	Yes
At1g10470	ARR4	ARR	Yes
At1g10480	ZFP5	C2H2	Yes
At1g10610	AtbHLH090	bHLH	Yes
At1g10930		HELI	Yes
At1g11490		C2H2	No
At1g12260		NAC	Yes
At1g12540	AtbHLH055	bHLH	No
At1g12610		AP2-EREBP	Yes
At1g12630		AP2-EREBP	Yes
At1g12860	AtbHLH033	bHLH	Yes
At1g12890		AP2-EREBP	No
At1g12980		AP2-EREBP	No
At1g13260		ABI3VP1	Yes
At1g13290		C2H2	Yes
At1g13300		others	Yes
At1g13400		ZnF	Yes
At1g13450		trihelix	Yes
At1g13600	AtbZIP58	bZIP	Yes
At1g13960	AtWRKY4	WRKY	Yes
At1g14350	AtMYB124, FLP	MYB	Yes
At1g14510	Alfin-1	PHD	Yes
At1g14580		C2H2	Yes
At1g14600		MYB	No
At1g15360		AP2-EREBP	Yes
At1g15580		ARP	Yes
At1g15720		MYB	Yes
At1g16060		AP2 EREBP	Yes
At1g16070		TUB	Yes
At1g16490	AtMYB58	MYB	Yes
At1g17310		MADS	Yes
At1g17380	JAZ5		Yes
At1g17460		MYB	Yes
At1g17520		MYB	Yes
At1g17590		CCAAT-HAP2	Yes
At1g17920		HB	Yes
At1g17950	AtMYB52	MYB	Yes
At1g18330		MYB	Yes
At1g18570	AtMYB51	MYB	Yes
At1g18710	AtMYB47	MYB	Yes
At1g18750		MADS	Yes
At1g18860	AtWRKY61	WRKY	Yes
At1g18960		MYB	No
At1g19000		MYB	Yes
At1g19050		ARR	Yes
At1g19180	JAZ1		Yes
At1g19210		AP2-EREBP	Yes
At1g19220		ARP	Yes
At1g19490	AtbZIP62	bZIP	No
At1g19510		MYB	Yes
At1g19700		HB	Yes
At1g19850	ARF5,MP	ARP	Yes
At1g20640		NIN-like	Yes
At1g20690		HMG-box	Yes
At1g20700		HB	Yes
At1g20710		HB	No
At1g20910		ARID	Yes
At1g20980	SPL14	SBP	Yes
At1g21340		DOF	Yes
At1g21700		SWI SNF MYB	Yes
At1g21910		AP2-EREBP	Yes
At1g21970	LEC1	CCAAT-HAP3	Yes
At1g22070	AtbZIP22,TGA3	bZIP	Yes
At1g22130		MADS	Yes
At1g22190		AP2-EREBP	Yes
At1g22490	AtbHLH094	bHLH	Yes
At1g22590		MADS	Yes
At1g22640	AtMYB3	MYB	Yes
At1g22810		AP2-EREBP	Yes
At1g23380	KNAT6	HB	Yes
At1g23420	YAB4,INO	YABBY	Yes
At1g24260	AGL9,SEP3	MADS	Yes
At1g24590		AP2-EREBP	No
At1g24625	ZFP7	C2H2	Yes
At1g25250		C2H2	Yes
At1g25280		TUB	Yes
At1g25330	AtbHLH075	bHLH	Yes
At1g25340	AtMYB116	MYB	Yes
At1g25440	COL16	CO-like	No
At1g25470		AP2-EREBP	Yes
At1g25540	PFT1	others	Yes
At1g25550		MYB-like	Yes
At1g25560		ABI3VP1	Yes
At1g26260	AtbHLH076	bHLH	Yes
At1g26310	AGL10,CAL1	MADS	Yes
At1g26590	CAF	C2H2	Yes
At1g26610		C2H2	Yes
At1g26780	AtMYB117	MYB	Yes
At1g26790		DOF	Yes
At1g26870		NAC	Yes
At1g26960		HB	Yes
At1g27050		HB	Yes
At1g27320		ARR	Yes
At1g27360	SPL11	SBP	Yes
At1g27370	SPL10	SBP	Yes
At1g27730	ZAT10	C2H2	Yes
At1g27740	AtbHLH054	bHLH	Yes
At1g28050	COL15	CO-like	Yes
At1g28160		AP2-EREBP	Yes
At1g28300	LEC2	ABI3VP1	Yes
At1g28310		DOF	No
At1g28360		AP2-EREBP	Yes
At1g28370		AP2-EREBP	Yes
At1g28420		HB	Yes
At1g28450		MADS	No
At1g28460		MADS	Yes
At1g28470		NAC	Yes
At1g28480	GRX480		Yes
At1g29160		DOF	Yes
At1g29280	AtWRKY65	WRKY	Yes
At1g29860	AtWRKY71	WRKY	Yes
At1g29960		MADS	Yes
At1g30135	JAZ8		Yes
At1g30330	ARF6	ARP	Yes
At1g30440		BTB POZ	Yes
At1g30490	ATHB-9	HB	Yes
At1g30500		CCAAT-HAP2	Yes
At1g30650	AtWRKY14	WRKY	Yes
At1g30670	AtbHLH052	bHLH	No
At1g30810		Jumonji	Yes
At1g30970		C2H2	Yes
At1g31140		MADS	No
At1g31310		Trihelix	Yes
At1g31630		MADS	Yes
At1g31640		MADS	Yes
At1g32150	AtbZIP68	bZIP	Yes
At1g32240		MYB	Yes
At1g32330	HSFA1D	HSF	Yes
At1g32510		NAC	No
At1g32640	AtbHLH006, RAP-1	bHLH	Yes
At1g32770		NAC	Yes
At1g32870		NAC	Yes
At1g33060		NAC	Yes
At1g33070		MADS	Yes
At1g33240		trihelix	Yes
At1g33280		NAC	Yes
At1g33760		AP2-EREBP	Yes
At1g34170		ARP	Yes
At1g34180		NAC	Yes
At1g34190		NAC	Yes
At1g34310		ARP	Yes
At1g34370		C2H2	Yes
At1g34390		ARP	No
At1g34410		ARP	Yes
At1g34650		HB	Yes
At1g34670	AtMYB93	MYB	Yes
At1g34790	TT1	C2H2	No
At1g35240		ARP	No
At1g35460	AtbHLH080	bHLH	Yes
At1g35490		bZIP	Yes
At1g35515	AtMYB8	MYB	No
At1g35520		ARP	No
At1g35540		ARP	No
At1g35560		TCP	Yes
At1g36060		AP2-EREBP	Yes
At1g42990	AtbZIP60	bZIP	Yes
At1g43160		AP2-EREBP	Yes
At1g43640		TUB	Yes
At1g43700	AtbZIP51,VIP1	bZIP	Yes
At1g43860		C2H2	Yes
At1g43950		ARP	Yes
At1g44830		AP2-EREBP	Yes
At1g47270		TUB	Yes
At1g47760		MADS	No
At1g47790		F-Box protein	Yes
At1g47860		C2H2	No
At1g47870	E2FC	E2F-DP	Yes
At1g48000	AtMYB112	MYB	Yes
At1g48150		MADS	No
At1g48500	JAZ4		Yes
At1g49010		MYB	Yes
At1g49120		AP2-EREBP	No
At1g49190	ARR19	ARR B	Yes
At1g49560		MYB	Yes
At1g49720		bZIP	Yes
At1g49770		bHLH	No
At1g49900		C2H2	Yes
At1g49950		MYB	Yes
At1g50640		AP2-EREBP	Yes
At1g50680		ABI3VP1	Yes
At1g51120		ABI3VP1	No
At1g51140	AtbHLH122	bHLH	Yes
At1g51190		AP2 EREBP	Yes
At1g51220		C2H2	No
At1g51600		GATA	Yes
At1g51700	ADOF1	DOF	Yes
At1g51950		ARP	Yes
At1g52150		HB	Yes
At1g52830		ARP	Yes
At1g52880	NAM	NAC	Yes
At1g52890		NAC	Yes
At1g53160	SPL4	SBP	Yes
At1g53170	AtERF8	AP2-EREBP	Yes
At1g53320		TUB	Yes
At1g53910		AP2-EREBP	Yes
At1g54160		CCAAT-HAP2	Yes
At1g54330		NAC	Yes
At1g54760		MADS	No
At1g54830		CCAAT-HAP5	Yes
At1g55110		C2H2	Yes
At1g55600	AtWRKY10	WRKY	Yes
At1g55650		ARID HMG	No
At1g56010	NAC1	NAC	Yes
At1g56160	AtMYB72	MYB	Yes
At1g56170	HAP5B	CCAAT-HAP5	Yes
At1g56650	AtMYB75	MYB	Yes
At1g57560	AtMYB50	MYB	Yes
At1g58100		TCP	Yes
At1g58110		bZIP	Yes
At1g58220		MYB-like	Yes
At1g59530	AtbZIP4	bZIP	Yes
At1g59640	AtbHLH031, ZCW32	bHLH	Yes
At1g59750	ARF1	ARP	Yes
At1g59810		MADS	No
At1g59940		ARR	Yes
At1g60040		MADS	Yes
At1g60250		CO-like	No
At1g60280		NAC	Yes
At1g60350		NAC	Yes
At1g60880		MADS	No
At1g60920		MADS	No
At1g61110		NAC	Yes
At1g61660	AtbHLH112	HLH	Yes
At1g62300	AtWRKY6	WRKY	Yes
At1g62360		HB	Yes
At1g62700		NAC	Yes
At1g62990		HB	Yes
At1g63030		AP2-EREBP	Yes
At1g63040		AP2-EREBP	Yes
At1g63100		GRAS	Yes
At1g63490		ARID	Yes
At1g63650	AtbHLH002, EGL3	bHLH	Yes
At1g63910	AtMYB103	MYB	Yes
At1g64000	AtWRKY56	WRKY	Yes
At1g64105		NAC	Yes
At1g64280	NPR1		Yes
At1g64380		AP2-EREBP	Yes
At1g64530		NIN-like	Yes
At1g64620		DOF	Yes
At1g65110		ZnF	Yes
At1g65120		ZnF	Yes
At1g65130		ZnF	Yes
At1g65300	AGL38	MADS	No
At1g65330	AGL37, PHE1	MADS	Yes
At1g65360	AGL23	MADS	Yes
At1g65910		NAC	Yes
At1g66140	ZFP4	C2H2	Yes
At1g66230	AtMYB20	MYB	Yes
At1g66340	ETR1	ARR	Yes
At1g66370	AtMYB113	MYB	Yes
At1g66380	AtMYB114	MYB	Yes
At1g66390	AtMYB90	MYB	Yes
At1g66470	AtbHLH083	bHLH	Yes
At1g66550	AtWRKY67	WRKY	Yes
At1g66560	AtWRKY64	WRKY	No
At1g66600	AtWRKY63	WRKY	No
At1g67030	ZFP6	C2H2	Yes
At1g67710	ARR11,ARP3	ARR B	Yes
At1g67970	HSFA8	HSF	Yes
At1g68130		C2H2	Yes
At1g68150	AtWRKY9	WRKY	Yes
At1g68190		CO-like	Yes
At1g68210	APRR6	ARR B	No
At1g68320	AtMYB62	MYB	Yes
At1g68360		C2H2	Yes
At1g68520	COL6	CO-like	Yes
At1g68550		AP2-EREBP	Yes
At1g68640	AtbZIP46,PAN	bZIP	Yes
At1g68670		MYB-like	Yes
At1g68810	AtbHLH030	bHLH	Yes
At1g68840		ABI3VP1	Yes
At1g68880	AtbZIP8	bZIP	Yes
At1g68920	AtbHLH049	HLH	Yes
At1g69010	AtbHLH102	bHLH	Yes
At1g69120	AGL7,AP1	MADS	Yes
At1g69170	SPL6	SBP	Yes
At1g69180	CRC	YABBY	Yes
At1g69310	AtWRKY57	WRKY	Yes
At1g69490	NAP	NAC	Yes
At1g69540		MADS	Yes
At1g69560	AtMYB105	MYB	Yes
At1g69570		DOF	Yes
At1g69580		MYB-like	Yes
At1g69690		TCP	Yes
At1g69780	ATHB-13	HB	Yes
At1g69810	AtWRKY36	WRKY	Yes
At1g70510	ATK1	HB	Yes
At1g70700	JAZ9		Yes
At1g70920		HB	Yes
At1g71030		MYB-like	Yes
At1g71130		AP2-EREBP	Yes
At1g71930		NAC	Yes
At1g72010		TCP	No
At1g72050		C2H2	Yes
At1g72210	AtbHLH096	bHLH	No
At1g72350		MADS	Yes
At1g72360		AP2-EREBP	Yes
At1g72450	JAZ6		Yes
At1g72570		AP2 EREBP	Yes
At1g72650		MYB-like	Yes
At1g72740		MYB	Yes
At1g72830	HAP2C	CCAAT-HAP2	Yes
At1g73360		HB	Yes
At1g73410	AtMYB54	MYB	Yes
At1g73730	EIL3	EIL	Yes
At1g73830	AtbHLH050, BEE3	bHLH	Yes
At1g73870	COL7	CO-like	Yes
At1g74080	AtMYB122	MYB	Yes
At1g74250		HSF	Yes
At1g74430	AtMYB95	MYB	Yes
At1g74500		bHLH	Yes
At1g74650	AtMYB31	MYB	Yes
At1g74840		MYB	Yes
At1g74890	ARR15	ARR	Yes
At1g74930		AP2-EREBP	Yes
At1g74950	JAZ2		Yes
At1g75250		MYB	Yes
At1g75390	AtbZIP44	bZIP	Yes
At1g75410	BLH3	HB	Yes
At1g75430		HB	Yes
At1g75490		AP2-EREBP	Yes
At1g75510		general	Yes
At1g75540		CO-like	Yes
At1g75710		C2H2	Yes
At1g76110		ARID HMG	Yes
At1g76350		NIN-like	Yes
At1g76420		NAC	Yes
At1g76510		ARID	Yes
At1g76580	SPL16	SBP	Yes
At1g76880		trihelix	Yes
At1g76890		trihelix	Yes
At1g76900		TUB	Yes
At1g77080	MAF1/AGL27	MADS	Yes
At1g77200		AP2-EREBP	Yes
At1g77450		NAC	Yes
At1g77640		AP2-EREBP	Yes
At1g77850		ARP	Yes
At1g77920	AtbZIP50	bZIP	Yes
At1g77950		MADS	Yes
At1g78080		AP2-EREBP	Yes
At1g78600		CO-like	Yes
At1g79180	AtMYB63	MYB	Yes
At1g79430		MYB-like	Yes
At1g79580		NAC	Yes
At1g79700		AP2 EREBP	Yes
At1g79840	ATHB-10, GL2	HB	Yes
At1g80390		ARP	No
At1g80580		AP2-EREBP	Yes
At1g80590	AtWRKY66	WRKY	Yes
At1g80730	ZFP1	C2H2	Yes
At1g80840	AtWRKY40	WRKY	Yes
At2g01060		MYB-like	Yes
At2g01200		ARP	Yes
At2g01280		general	Yes
At2g01430		HB	Yes
At2g01500		HB	Yes
At2g01650		ZnF	Yes
At2g01760	ARR14	ARR B	Yes
At2g01770		ARR	Yes
At2g01940		C2H2	Yes
At2g02060		MYB-like	Yes
At2g02070		C2H2	Yes
At2g02080		C2H2	Yes
At2g02450		NAC	Yes
At2g02470		PHD	Yes
At2g02540		HB	Yes
At2g02820	AtMYB88	MYB	Yes
At2g03060	AGL30	MADS	Yes
At2g03340	AtWRKY3	WRKY	Yes
At2g03470		MYB	Yes
At2g03500		MYB	Yes
At2g03710	AGL3	MADS	Yes
At2g04880	AtWRKY1,ZAP1	WRKY	Yes
At2g06020		MYB-like	Yes
At2g07440		ARR	Yes
At2g11990		MADS	No
At2g12000		MADS	No
At2g12900	AtbZIP33	bZIP	Yes
At2g13150	AtbZIP31	bZIP	Yes
At2g13570		CCAAT-HAP3	Yes
At2g13960		MYB	Yes
At2g14210	ANR1	MADS	Yes
At2g15740		C2H2	Yes
At2g16400		trihelix	Yes
At2g16720	AtMYB7	MYB	Yes
At2g16910	AtbHLH021	bHLH	Yes
At2g17040		NAC	Yes
At2g17150		NIN-like	Yes
At2g17180		C2H2	Yes
At2g17560		HMG	Yes
At2g17770	AtbZIP27	bZIP	Yes
At2g17950	WUS	HB	Yes
At2g18060		NAC	Yes
At2g18160	AtbZIP2,GBF5	bZIP	Yes
At2g18380	GATA-20	GATA	Yes
At2g18490		C2H2	Yes
At2g18550		HB	Yes
At2g20110		CPP(Zn)	Yes
At2g20180	PIL5, AtbHLH015	bHLH	Yes
At2g20350		AP2-EREBP	Yes
At2g20400		MYB	Yes
At2g20570	GLK1	MYB-like	Yes
At2g20880		AP2-EREBP	Yes
At2g21230	AtbZIP30	bZIP	Yes
At2g21320		CO-like	Yes
At2g21810		CHP-rich	No
At2g21900	AtWRKY59	WRKY	Yes
At2g22200		AP2-EREBP	Yes
At2g22430	ATHB-6	HB	Yes
At2g22540	AGL22,SVP	MADS	Yes
At2g22630	AGL17	MADS	Yes
At2g22670		ARP	Yes
At2g22750	AtbHLH018	bHLH	Yes
At2g22760	AtbHLH019	bHLH	Yes
At2g22770	AtbHLH020	bHLH	Yes
At2g22800		HB	Yes
At2g23290	AtMYB70	MYB	Yes
At2g23320	AtWRKY15	WRKY	Yes
At2g23340		AP2-EREBP	Yes
At2g23740		C2H2	Yes
At2g23760		HB	Yes
At2g24430		NAC	Yes
At2g24500		C2H2	Yes
At2g24570	AtWRKY17	WRKY	Yes
At2g24790	COL3	CO-like	Yes
At2g24840		MADS	Yes
At2g25000	AtWRKY60	WRKY	Yes
At2g25180	ARR12	ARR B	Yes
At2g25230	AtMYB100	MYB	Yes
At2g25640		general	Yes
At2g25820		AP2-EREBP	Yes
At2g26150	HSFA2	HSF	Yes
At2g26320	AGL33	MADS	Yes
At2g26880		MADS	Yes
At2g26940		C2H2	Yes
At2g26950	AtMYB104	MYB	Yes
At2g26960	AtMYB81	MYB	Yes
At2g27050	EIL1	EIL	Yes
At2g27070	ARR13	ARR B	No
At2g27220		HB	Yes
At2g27300		NAC	Yes
At2g27470		CCAAT-HAP3	Yes
At2g27630		ZnF	No
At2g27990		HB	Yes
At2g28160	AtbHLH029	bHLH	Yes
At2g28200		C2H2	Yes
At2g28290		SNF2	Yes
At2g28340	GATA-13	GATA	No
At2g28350		ARP	Yes
At2g28510		DOF	Yes
At2g28530		RRM	Yes
At2g28550		AP2 EREBP	Yes
At2g28610	PRS	HB	Yes
At2g28700		MADS	Yes
At2g28710		C2H2	Yes
At2g28810		DOF	Yes
At2g29660		C2H2	Yes
At2g30250	AtWRKY25	WRKY	Yes
At2g30380		MYB-like	Yes
At2g30420		MYB-like	Yes
At2g30470		ABI3VP1	Yes
At2g30590	AtWRKY21	WRKY	Yes
At2g30600		BTB POZ	Yes
At2g31180	AtMYB14	MYB	Yes
At2g31210	AtbHLH091	bHLH	Yes
At2g31220	AtbHLH010	bHLH	No
At2g31230	AtERF15	AP2-EREBP	Yes
At2g31370	AtbZIP59, PosF21	bZIP	Yes
At2g31380		CO-like	Yes
At2g32370		HB	Yes
At2g32460	AtMYB101	MYB	Yes
At2g33310		ARP	Yes
At2g33480		NAC	Yes
At2g33500	COL14	CO-like	Yes
At2g33550		MYB-like	No
At2g33610		SWI SNF	Yes
At2g33710		AP2-EREBP	Yes
At2g33720		ARP	Yes
At2g33810	SPL3	SBP	Yes
At2g33860	ARF3,ETTIN	ARP	Yes
At2g33880		HB	Yes
At2g34140		DOF	Yes
At2g34210		general	Yes
At2g34440	AGL29	MADS	Yes
At2g34450		HMG	Yes
At2g34600	JAZ7		Yes
At2g34710	ATHB-14,PHB	HB	Yes
At2g34720		CCAAT-HAP2	Yes
At2g34820	AtbHLH053	bHLH	Yes
At2g34830	AtWRKY35	WRKY	Yes
At2g34880		Jumonji	Yes
At2g35530	AtbZIP16	bZIP	Yes
At2g35700		AP2 EREBP	Yes
At2g35940		HB	Yes
At2g36010	E2FA	E2F-DP	Yes
At2g36270	AtbZIP39,ABI5	bZIP	Yes
At2g36450		AP2-EREBP	Yes
At2g36480		ZnF	Yes
At2g36610		HB	Yes
At2g36890	AtMYB38	MYB	Yes
At2g36930		ZnF	Yes
At2g37060		CCAAT-HAP3	Yes
At2g37260	AtWRKY44,TTG2	WRKY	Yes
At2g37430		C2H2	Yes
At2g37590		DOF	Yes
At2g37630	AS1, AtMYB91	MYB	Yes
At2g37740		C2H2	Yes
At2g38090		MYB-like	Yes
At2g38250		trihelix	Yes
At2g38300		MYB-like	Yes
At2g38340		AP2-EREBP	Yes
At2g38470	AtWRKY33	WRKY	Yes
At2g38880		CCAAT-HAP3	Yes
At2g38950		Jumonji	Yes
At2g39250		AP2 EREBP	Yes
At2g39880	AtMYB25	MYB	Yes
At2g40210		MADS	Yes
At2g40220		AP2-EREBP	Yes
At2g40260		MYB	Yes
At2g40340		AP2-EREBP	No
At2g40350		AP2-EREBP	Yes
At2g40620	AtbZIP18	bZIP	Yes
At2g40670	ARR16	ARR	Yes
At2g40740	AtWRKY55	WRKY	Yes
At2g40750	AtWRKY54	WRKY	Yes
At2g40970		MYB	Yes
At2g41070	AtbZIP12,DPBF4	bZIP	Yes
At2g41130	AtbHLH106	bHLH	No
At2g41310		ARR	Yes
At2g41630		general	Yes
At2g41710		AP2 EREBP	Yes
At2g41940	ZFP8	C2H2	Yes
At2g42150		MYB Bromo	Yes
At2g42200	SPL9	SBP	Yes
At2g42300	AtbHLH048	bHLH	Yes
At2g42380	AtbZIP34	bZIP	Yes
At2g42410		C2H2	Yes
At2g42660		MYB	Yes
At2g42830	AGL5,SHP2	MADS	Yes
At2g43000		NAC	Yes
At2g43010	AtbHLH009, PIF4	bHLH	Yes
At2g43500		NIN-like	Yes
At2g44710		RRM	Yes
At2g44840	AtERF13	AP2-EREBP	Yes
At2g44910	ATHB-4	HB	Yes
At2g44940		AP2-EREBP	Yes
At2g44980		SNF2	Yes
At2g45050	GATA-2	GATA	Yes
At2g45100		general	Yes
At2g45120		C2H2	Yes
At2g45190	YAB1,AFO,FIL	YABBY	Yes
At2g45650	AGL6	MADS	Yes
At2g45660	AGL20,SOC	MADS	Yes
At2g46040		ARID ELM2	Yes
At2g46130	AtWRKY43	WRKY	Yes
At2g46310		AP2-EREBP	Yes
At2g46400	AtWRKY46	WRKY	Yes
At2g46410	CPC	MYB	Yes
At2g46510	AtbHLH017	bHLH	Yes
At2g46530		ARP	Yes
At2g46590	DAG2	DOF	Yes
At2g46680	ATHB-7	HB	Yes
At2g46770		NAC	Yes
At2g46830	CCA1	MYB	Yes
At2g46870		ABI3VP1	Yes
At2g46990		ARP	Yes
At2g47070	SPL1	SBP	Yes
At2g47190	AtMYB2	MYB	Yes
At2g47210		MYB	No
At2g47260		WRKY	Yes
At2g47460	AtMYB12	MYB	Yes
At2g47520		AP2-EREBP	Yes
At2g47620		SWI SNF	Yes
At2g47810		CCAAT-HAP3	Yes
At2g47890	COL13	CO-like	Yes
At2g47900		TUB	Yes
At3g01030		C2H2	No
At3g01080	AtWRKY58	WRKY	Yes
At3g01140	AtMYB106	MYB	Yes
At3g01220		HB	Yes
At3g01330	E2FE	E2F-DP	Yes
At3g01460		PHD	Yes
At3g01470	ATHB-1	HB	Yes
At3g01530	AtMYB57	MYB	Yes
At3g01600		NAC	No
At3g01970	AtWRKY45	WRKY	Yes
At3g02310	SEP2,AGL4	MADS	Yes
At3g02380	COL2	CO-like	Yes
At3g02830		C2H2	Yes
At3g02940	AtMYB107	MYB	Yes
At3g02990	HSFA1E	HSF	Yes
At3g03200		NAC	Yes
At3g03260		HB	Yes
At3g03660		HB	Yes
At3g04030		MYB-like	Yes
At3g04060		NAC	Yes
At3g04070		NAC	Yes
At3g04100		MADS	Yes
At3g04280	ARR22	ARR	Yes
At3g04420		NAC	Yes
At3g04430		NAC	No
At3g04450		MYB-like	Yes
At3g04580		ARR	Yes
At3g04670	WRKY39	WRKY	Yes
At3g04730		ARP	Yes
At3g04850		CPP (Zn)	No
At3g05690	HAP2B	CCAAT-HAP2	Yes
At3g05760		C2H2	Yes
At3g05860		MADS	Yes
At3g06120	AtbHLH045	bHLH	Yes
At3g06380		TUB	Yes
At3g06410		ZnF	Yes
At3g06490	AtMYB108	MYB	Yes
At3g06590		bHLH	Yes
At3g06740	GATA-15	GATA	Yes
At3g07340	AtbHLH062	bHLH	Yes
At3g07650	COL9	CO-like	Yes
At3g08500	AtMYB83	MYB	Yes
At3g09230	AtMYB1	MYB	No
At3g09290		C2H2	Yes
At3g09360		TFIIB	Yes
At3g09370	AtMYB3R3	MYB	Yes
At3g09600		MYB-like	Yes
At3g10000		trihelix	No
At3g10040		trihelix	Yes
At3g10330		general	Yes
At3g10470		C2H2	Yes
At3g10480		NAC	No
At3g10490		NAC	Yes
At3g10500		NAC	Yes
At3g10760		MYB	Yes
At3g10800	AtbZIP28	bZIP	Yes
At3g11020	DREB2B	AP2-EREBP	Yes
At3g11200		PHD	Yes
At3g11260		HB	No
At3g11440	AtMYB65	MYB	Yes
At3g11580		AP2-EREBP	Yes
At3g12130		C3H	Yes
At3g12250	AtbZIP45,TGA6	bZIP	Yes
At3g12680	HUA1	C3H	Yes
At3g12720	AtMYB67	MYB	Yes
At3g12730		MYB	Yes
At3g12820	AtMYB10	MYB	Yes
At3g13040		MYB-like	Yes
At3g13350		ARID HMG	Yes
At3g13445		general	Yes
At3g13540	AtMYB5	MYB	Yes
At3g13810		C2H2	Yes
At3g13890	AtMYB26	MYB	Yes
At3g14020		CCAAT-HAP2	Yes
At3g14230		AP2-EREBP	Yes
At3g15170		NAC	Yes
At3g15210	AtERF4	AP2-EREBP	Yes
At3g15270	SPL5	SBP	Yes
At3g15320		MYB	No
At3g15500		NAC	Yes
At3g15510	ATNAC2	NAC	Yes
At3g15540		APR	Yes
At3g16160		CPP (Zn)	Yes
At3g16280		AP2-EREBP	Yes
At3g16350		MYB	Yes
At3g16500		ARP	Yes
At3g16770	EBP	AP2-EREBP	Yes
At3g16855	ARR1	ARR B	Yes
At3g16857	ARR1	ARR B	Yes
At3g16870	GATA-17	GATA	Yes
At3g17600		ARP	Yes
At3g17609		bZIP	No
At3g17730		NAC	Yes
At3g17860	JAZ3		Yes
At3g18010		HB	No
At3g18100	AtMYB4R1	MYB	Yes
At3g18400		NAC	Yes
At3g18650		MADS	Yes
At3g19290	AtbZIP38,ABF4,AREB2	bZIP	Yes
At3g19360		C3H	Yes
At3g19510		HB	Yes
At3g19580		C2H2	Yes
At3g19860	AtbHLH121	bHLH	Yes
At3g20310		AP2-EREBP	Yes
At3g20750		GATA	No
At3g20770	EIN3	EIL	Yes
At3g20840		AP2-EREBP	Yes
At3g20880		C2H2	Yes
At3g20910		CCAAT-HAP2	Yes
At3g21150		CO-like	No
At3g21270	ADOF2	DOF	Yes
At3g21330	AtbHLH087	bHLH	No
At3g21880	COL12	CO-like	No
At3g21890		CO-like	Yes
At3g22760		CPP (Zn)	Yes
At3g22780		CPP (Zn)	Yes
At3g22830	HSFA6B	HSF	Yes
At3g23030		ARP	Yes
At3g23050		ARP	Yes
At3g23130	SUPERMAN,SUP	C2H2	Yes
At3g23140		C2H2	No
At3g23150		ARR	Yes
At3g23210	AtbHLH034	bHLH	Yes
At3g23220		AP2-EREBP	Yes
At3g23230		AP2-EREBP	Yes
At3g23240	ERF1	AP2-EREBP	Yes
At3g23250	AtMYB15	MYB	Yes
At3g23690	AtbHLH077	bHLH	Yes
At3g24050	GATA-1	GATA	Yes
At3g24120		MYB-like	Yes
At3g24140	AtbHLH097	bHLH	Yes
At3g24310	AtMYB71	MYB	Yes
At3g24520	HSFC1	HSF	Yes
At3g24650	ABI3	ABI3VP1	Yes
At3g24860		MYB-like	No
At3g24870		MYB	Yes
At3g25710	AtbHLH032	bHLH	Yes
At3g25730		ABI3VP1	Yes
At3g25790		MYB-like	Yes
At3g25890		AP2-EREBP	Yes
At3g25990		trihelix	Yes
At3g26790	FUSCA3,FUS3	ABI3VP1	Yes
At3g27500		CHP-rich	Yes
At3g27700		RRM	Yes
At3g27785	AtMYB118	MYB	Yes
At3g27810	AtMYB3	MYB	Yes
At3g27920	AtMYB0, GL1	MYB	Yes
At3g27970		HB	No
At3g28470	AtMYB35	MYB	Yes
At3g28730		HMG	Yes
At3g28910	AtMYB30	MYB	Yes
At3g29020	AtMYB110	MYB	Yes
At3g29035		NAC	Yes
At3g29340		C2H2	No
At3g29380		general	Yes
At3g30210	AtMYB121	MYB	Yes
At3g30260	AGL8	MADS	Yes
At3g30270		MADS	Yes
At3g30530	AtbZIP42	bZIP	Yes
At3g31902		MADS	No
At3g42790		PHD	Yes
At3g43240		ARID ELM2	Yes
At3g43440	JAZ11		No
At3g44290		NAC	No
At3g44350		NAC	Yes
At3g44460	AtbZIP67,DPBF2	bZIP	Yes
At3g44750		HD2	Yes
At3g44820		BTB POZ	Yes
At3g45170		GATA	No
At3g45260		C2H2	Yes
At3g45610		DOF	Yes
At3g46070		C2H2	Yes
At3g46080		C2H2	No
At3g46090		C2H2	No
At3g46130	AtMYB48	MYB	Yes
At3g46640		MYB	Yes
At3g47120		RRM	Yes
At3g47500		DOF	Yes
At3g47600	AtMYB94	MYB	Yes
At3g47620		TCP	Yes
At3g47640	AtbHLH047	bHLH	Yes
At3g47890		C2H2	Yes
At3g48100	ARR5	ARR B	Yes
At3g48160	E2FF	E2F-DP	No
At3g48430		Jumonji	No
At3g48440		C3H	Yes
At3g48590	HAP5A	CCAAT-HAP5	No
At3g48920	AtMYB45	MYB	Yes
At3g49530		NAC	Yes
At3g49690	AtMYB84	MYB	Yes
At3g49760	AtbZIP5	bZIP	Yes
At3g49850		MYB	Yes
At3g49930		C2H2	Yes
At3g50060	AtMYB77	MYB	Yes
At3g50260	ABI4	AP2-EREBP	Yes
At3g50330	AtbHLH037	bHLH	No
At3g50410	OBP1	DOF	Yes
At3g50700		C2H2	Yes
At3g50840		BTB POZ	No
At3g50870	GATA-18	GATA	Yes
At3g50890		HB	Yes
At3g51080		GATA	No
At3g51120		C3H PHD	Yes
At3g51880		HMG	Yes
At3g51910	HSFA7A	HSF	Yes
At3g51950		RRM	Yes
At3g51960	AtbZIP24	bZIP	Yes
At3g52440		DOF	No
At3g53200	AtMYB27	MYB	Yes
At3g53340		CCAAT-HAP3	Yes
At3g53600		C2H2	Yes
At3g53820		C2H2	Yes
At3g54320		AP2-EREBP	Yes
At3g54340	AP3	MADS	Yes
At3g54620	AtbZIP25	bZIP	Yes
At3g54810		GATA	Yes
At3g54990		AP2-EREBP	Yes
At3g55210		NAC	No
At3g55370	OBP3	DOF	Yes
At3g55730	AtMYB109	MYB	Yes
At3g55770	L2	general	Yes
At3g55980	PEI1	C3H	Yes
At3g56380	ARR17	ARR	Yes
At3g56400	AtWRKY70	WRKY	Yes
At3g56520		NAC	Yes
At3g56530		NAC	No
At3g56560		NAC	Yes
At3g56660	AtbZIP49	bZIP	Yes
At3g56770	AtbHLH107	bHLH	No
At3g56850	AtbZIP66,AREB3	bZIP	Yes
At3g56970	AtbHLH038	bHLH	No
At3g56980	AtbHLH039	bHLH	Yes
At3g57040	ARR9	ARR	Yes
At3g57230		MADS	Yes
At3g57390	AGL18	MADS	Yes
At3g57480		ZnF	Yes
At3g57600		AP2-EREBP	Yes
At3g57670		C2H2	Yes
At3g57800	AtbHLH060	bHLH	No
At3g57920	SPL15	SBP	Yes
At3g58070		C2H2	Yes
At3g58120	AtbZIP61	bZIP	Yes
At3g58710	AtWRKY69	WRKY	Yes
At3g58780	AGL1,SHP1	MADS	Yes
At3g59060	AtbHLH065, PIL6	bHLH	Yes
At3g59470		FAR1	Yes
At3g59580		NIN-like	Yes
At3g60030	SPL12	SBP	Yes
At3g60390		HB	Yes
At3g60460	AtMYB125	MYB	No
At3g60490		AP2-EREBP	Yes
At3g60530	GATA-4	GATA	Yes
At3g60580		C2H2	Yes
At3g61120	AGL13	MADS	Yes
At3g61150	HD-GL2-1	HB	Yes
At3g61250	AtMYB17	MYB	Yes
At3g61630		AP2-EREBP	Yes
At3g61830		ARP	Yes
At3g61850	DAG1,BBFa	DOF	Yes
At3g61890	ATHB-12	HB	Yes
At3g61910		NAC	Yes
At3g61950	AtbHLH067	bHLH	Yes
At3g61970		ABI3VP1	Yes
At3g62100		ARP	Yes
At3g62240		C2H2	Yes
At3g62340	AtWRKY68	WRKY	No
At3g62420	AtbZIP53	bZIP	Yes
At3g62610	AtMYB11	MYB	Yes
At3g62670	ARR20	ARR B	No
At3g62850		ZnF	No
At3g63350	HSFA7B	HSF	Yes
At3g66656		MADS	Yes
At4g00050	AtbHLH016	bHLH	Yes
At4g00120	AtbHLH040	bHLH	No
At4g00180	YAB3	YABBY	Yes
At4g00200		AT hook	Yes
At4g00480	AtMYC1	HLH	Yes
At4g00540	AtMYB3R2	MYB	No
At4g00760	APRR8	ARR B	Yes
At4g00870	AtbHLH014	bHLH	Yes
At4g00940		DOF	Yes
At4g01060		MYB	No
At4g01120	AtbZIP54,GBF2	bZIP	Yes
At4g01250	AtWRKY22	WRKY	Yes
At4g01280		MYB	Yes
At4g01350		CHP	Yes
At4g01460	AtbHLH057	bHLH	Yes
At4g01500		ABI3VP1	Yes
At4g01520		NAC	No
At4g01550		NAC	Yes
At4g01640		others	Yes
At4g01680	AtMYB55	MYB	Yes
At4g01720	AtWRKY47	WRKY	Yes
At4g01820		ARR	Yes
At4g02020		Polycomb	Yes
At4g02560	LD	HB	Yes
At4g02590	AtbHLH059	bHLH	Yes
At4g02640	AtbZIP10,BZO2H1	bZIP	Yes
At4g02670		C2H2	Yes
At4g03250		HB	No
At4g04450	AtWRKY42	WRKY	Yes
At4g04580		MYB	No
At4g04630		ARR	Yes
At4g04880		others	Yes
At4g04890		HB	Yes
At4g05100	AtMYB74	MYB	Yes
At4g05170	AtbHLH114	HLH	Yes
At4g08150		HB	Yes
At4g09180		bHLH	No
At4g09450		MYB	No
At4g09460	AtMYB6	MYB	Yes
At4g09820	AtbHLH042, TT8	bHLH	Yes
At4g09960	AGL11	MADS	Yes
At4g10240		ZnF	Yes
At4g10350		NAC	Yes
At4g11070	AtWRKY41	WRKY	No
At4g11080		HMG	Yes
At4g11140		AP2-EREBP	Yes
At4g11250		MADS	No
At4g11400		ARID ELM2	Yes
At4g11660	HSFB2B,HSF7	HSF	Yes
At4g11880	AGL14	MADS	Yes
At4g12020	AtWRKY19	WRKY	Yes
At4g12240		C2H2	Yes
At4g12350	AtMYB42	MYB	Yes
At4g13040		AP2-EREBP	No
At4g13480	AtMYB79	MYB	Yes
At4g13620		AP2-EREBP	No
At4g13640		MYB-like	Yes
At4g13980	HSFA5	HSF	Yes
At4g14540		CCAAT-HAP3	Yes
At4g14550		ARP	Yes
At4g14560		ARP	Yes
At4g14770		CPP (Zn)	Yes
At4g15250	COL11	CO-like	Yes
At4g16110	ARR2,ARP5	ARR B	Yes
At4g16150		AtSR	Yes
At4g16420		ADA2B	Yes
At4g16430	AtbHLH003	bHLH	Yes
At4g16610		C2H2	Yes
At4g16750		AP2-EREBP	Yes
At4g17020		general	Yes
At4g17490		AP2-EREBP	Yes
At4g17500	AtERF1	AP2-EREBP	Yes
At4g17570		GATA	Yes
At4g17695		MYB	Yes
At4g17750	HSFA1A, HSF1	HSF	Yes
At4g17780	AtMYB39	MYB	No
At4g17810		C2H2	Yes
At4g17980		NAC	Yes
At4g18020	APRR1, TOC1	MYB	Yes
At4g18170	AtWRKY28	WRKY	Yes
At4g18450		AP2-EREBP	Yes
At4g18770	AtMYB98	MYB	Yes
At4g18870		HSF	Yes
At4g18880	HSFA4A,HSF21	HSF	Yes
At4g18960	AG	MADS	Yes
At4g20400		Jumonji	Yes
At4g21030		DOF	No
At4g21040		DOF	No
At4g21050		DOF	Yes
At4g21080		DOF	Yes
At4g21440	AtMYB102	MYB	Yes
At4g21550		ABI3VP1	Yes
At4g22070	AtWRKY31	WRKY	Yes
At4g22680	AtMYB85	MYB	Yes
At4g22950	AGL19	MADS	Yes
At4g23550	AtWRKY29	WRKY	No
At4g23750		AP2-EREBP	Yes
At4g23810	AtWRKY53	WRKY	Yes
At4g23980	ARF9	ARP	Yes
At4g24020		NIN-like	Yes
At4g24060		DOF	Yes
At4g24240	WRKY7	WRKY	Yes
At4g24470		C2H2	Yes
At4g25470	CBF2, DREB1C	AP2-EREBP	Yes
At4g25480	CBF3, DREB1A	AP2-EREBP	Yes
At4g25490	CBF1, DREB1B	AP2-EREBP	Yes
At4g25560	AtMYB18	MYB	Yes
At4g25610		ZnF	Yes
At4g26030		C2H2	No
At4g26150	GATA-22	GATA	Yes
At4g26170		general	Yes
At4g26440	AtWRKY34	WRKY	Yes
At4g26500		BolA	Yes
At4g26640	AtWRKY20	WRKY	Yes
At4g26930	AtMYB97	MYB	Yes
At4g27240		C2H2	Yes
At4g27310		CO-like	No
At4g27410		NAC	Yes
At4g27950		AP2-EREBP	No
At4g28110	AtMYB41	MYB	Yes
At4g28140		AP2-EREBP	Yes
At4g28500		NAC	Yes
At4g28530		NAC	Yes
At4g28610		MYB-like	Yes
At4g28640		ARP	Yes
At4g28790	AtbHLH023	HLH	No
At4g28800	AtbHLH056	HLH	No
At4g29000		CPP(Zn)	Yes
At4g29080		ARP	Yes
At4g29190		C3H	Yes
At4g29230		NAC	Yes
At4g29770		ARR	Yes
At4g29930	AtbHLH027	bHLH	No
At4g29940		HB	Yes
At4g30080		ARP	Yes
At4g30930	AtWRKY32	WRKY	Yes
At4g30980	AtbHLH069	bHLH	No
At4g31060		AP2-EREBP	Yes
At4g31420		C2H2	Yes
At4g31550	AtWRKY11	WRKY	Yes
At4g31720		general	Yes
At4g31800	AtWRKY18	WRKY	Yes
At4g31820		BTB POZ	Yes
At4g31920	ARR10,ARP4	ARR B	Yes
At4g32010		ABI3VP1	Yes
At4g32040		HB	Yes
At4g32280		ARP	Yes
At4g32730	AtMYB3R1	MYB	Yes
At4g32800		AP2-EREBP	Yes
At4g32880	ATHB-8	HB	Yes
At4g32890	GATA-9	GATA	Yes
At4g32980	ATH1	HB	Yes
At4g33450	AtMYB69	MYB	Yes
At4g33880	AtbHLH085	bHLH	No
At4g34000	AtbZIP37,ABF3	bZIP	Yes
At4g34410		AP2-EREBP	Yes
At4g34530	AtbHLH063	bHLH	No
At4g34590	AtbZIP11,ATB2	bZIP	Yes
At4g34610		HB	Yes
At4g34680	GATA-3	GATA	Yes
At4g34990	AtMYB32	MYB	Yes
At4g35040	AtbZIP19	bZIP	Yes
At4g35270		NIN-like	Yes
At4g35280		C2H2	Yes
At4g35550		HB	Yes
At4g35570		HMG	Yes
At4g35580		NAC	Yes
At4g35610		C2H2	No
At4g35700		C2H2	Yes
At4g35900	AtbZIP14	bZIP	Yes
At4g36160		NAC	Yes
At4g36240	GATA-7	GATA	No
At4g36590	AGL40	MADS	Yes
At4g36620	GATA-19	GATA	Yes
At4g36650		general	Yes
At4g36730	AtbZIP41,GBF1	bZIP	Yes
At4g36740		HB	Yes
At4g36870		HB	Yes
At4g36900		AP2-EREBP	Yes
At4g36920	AP2	AP2-EREBP	Yes
At4g36930	AtbHLH024, SPT	bHLH	Yes
At4g36990	HSFB1,HSF4	HSF	Yes
At4g37180		MYB-like	Yes
At4g37260	AtMYB73	MYB	Yes
At4g37730	AtbZIP7	bZIP	Yes
At4g37750	ANT, AtERF3	AP2-EREBP	Yes
At4g37780	AtMYB87	MYB	Yes
At4g37790		HB	Yes
At4g37850	AtbHLH025	bHLH	Yes
At4g37940	AGL21	MADS	Yes
At4g38000		DOF	Yes
At4g38070	AtbHLH131	bHLH	Yes
At4g38130	HD1		Yes
At4g38340		NIN-like	Yes
At4g38620	AtMYB4	MYB	Yes
At4g38900	AtbZIP29	bZIP	Yes
At4g38960		CO-like	Yes
At4g39410	AtWRKY13	WRKY	Yes
At4g39780		AP2-EREBP	Yes
At4g40060		HB	Yes
At5g01160		ZnF	Yes
At5g01200		MYB	Yes
At5g01310		HLH	Yes
At5g01380		trihelix	Yes
At5g01860		C2H2	Yes
At5g01900	AtWRKY62	WRKY	No
At5g02030		HB	Yes
At5g02320	AtMYB3R5	MYB	No
At5g02350		CHP-rich	Yes
At5g02460		DOF	Yes
At5g02810	APRR7	ARR	Yes
At5g02840		MYB	Yes
At5g03150		C2H2	Yes
At5g03250		BTB POZ	Yes
At5g03415		E2F/DP	No
At5g03510		C2H2	Yes
At5g03680		trihelix	Yes
At5g03720	HSFA3	HSF	Yes
At5g03740		HD2	Yes
At5g03780		MYB	Yes
At5g03790		HB	Yes
At5g04150	AtbHLH101	bHLH	Yes
At5g04240		C2H2	Yes
At5g04340		C2H2	Yes
At5g04390		C2H2	Yes
At5g04400		NAC	Yes
At5g04410	NAC2	NAC	Yes
At5g04640		MADS	Yes
At5g04760		MYB	Yes
At5g04840		bZIP	Yes
At5g05090		MYB	Yes
At5g05120		C2H2	No
At5g05410	DREB2A	AP2-EREBP	Yes
At5g05610		PHD	Yes
At5g05770		HB	No
At5g06070		C2H2	Yes
At5g06100	AtMYB33	MYB	Yes
At5g06250		ABI3VP1	Yes
At5g06420		ZnF	Yes
At5g06500		MADS	Yes
At5g06510		CCAAT-HAP2	Yes
At5g06650		C2H2	Yes
At5g06710		HB	Yes
At5g06770		C3H	Yes
At5g06800		MYB-like	Yes
At5g06840		BTB POZ	Yes
At5g06950	AtbZIP20,TGA2	bZIP	Yes
At5g06960	AtbZIP26,OBF5/TGA5	bZIP	Yes
At5g07060		C3H	Yes
At5g07100	AtWRKY26	WRKY	Yes
At5g07160	AtbZIP72,HYH	bZIP	Yes
At5g07210	ARR21	ARR B	Yes
At5g07310		AP2-EREBP	Yes
At5g07500	PEI1	C2H2	Yes
At5g07580		AP2-EREBP	Yes
At5g07680		NAC	Yes
At5g07690	AtMYB29	MYB	Yes
At5g07700	AtMYB76	MYB	Yes
At5g08130	AtbHLH046	bHLH	Yes
At5g08139		C3H	No
At5g08190		CCAAT-DR1	Yes
At5g08790	ATAF-2	NAC	No
At5g09330		NAC	Yes
At5g09740		GNAT/MYST	Yes
At5g09750	AtbHLH043	bHLH	No
At5g10030	AtbZIP57,OBF4/TGA4	bZIP	Yes
At5g10120	TEIL	EIL	Yes
At5g10140	FLF/FLC/AGL25	MADS	Yes
At5g10280	AtMYB92	MYB	Yes
At5g10510		AP2-EREBP	Yes
At5g10570	AtbHLH061	bHLH	No
At5g10720		ARR	Yes
At5g10970		C2H2	Yes
At5g11050	AtMYB64	MYB	Yes
At5g11060		HB	Yes
At5g11190		AP2-EREBP	No
At5g11260	AtbZIP56,HY5	bZIP	Yes
At5g11270		HB	Yes
At5g11510	AtMYB3R4	MYB	Yes
At5g11590		AP2-EREBP	Yes
At5g12840	HAP2A	CCAAT-HAP2	Yes
At5g12850		C3H	Yes
At5g12870		MYB	Yes
At5g13080	WRKY75	WRKY	Yes
At5g13180		NAC	Yes
At5g13220	JAZ10		Yes
At5g13220	JAZ10		Yes
At5g13330		AP2-EREBP	Yes
At5g13790	AGL15	MADS	Yes
At5g13910		AP2-EREBP	Yes
At5g14000		NAC	Yes
At5g14010		C2H2	No
At5g14140		C2H2	No
At5g14340	AtMYB40	MYB	Yes
At5g14490		NAC	No
At5g14750	WER, AtMYB66	MYB	Yes
At5g14960	E2FD	E2F-DP	Yes
At5g15130	AtWRKY72	WRKY	Yes
At5g15150	ATHB-3	HB	Yes
At5g15310	AtMYB16	MYB	Yes
At5g15480		C2H2	Yes
At5g15800	AGL2,SEP1	MADS	Yes
At5g15830	AtbZIP3	bZIP	Yes
At5g15840	CO	CO-like	Yes
At5g15850	COL1	CO-like	Yes
At5g16470		C2H2	Yes
At5g16540		C2H2	Yes
At5g16560		MYB	Yes
At5g16600	AtMYB43	MYB	Yes
At5g16770	AtMYB9	MYB	Yes
At5g16820	HSFA1B,HSF3	HSF	Yes
At5g17260		NAC	Yes
At5g17320		HB	Yes
At5g17430		AP2-EREBP	Yes
At5g17800	AtMYB56	MYB	Yes
At5g17810		HB	No
At5g18240		MYB-like	Yes
At5g18270		NAC	Yes
At5g18300		NAC	No
At5g18450		AP2-EREBP	Yes
At5g18560		AP2-EREBP	Yes
At5g18620		MYB SNF2	Yes
At5g18680		TUB	Yes
At5g18830	SPL7	SBP	Yes
At5g19490		others	Yes
At5g19520		HB	Yes
At5g19790		AP2-EREBP	Yes
At5g20240	PI	MADS	Yes
At5g20510		PHD	Yes
At5g20730	ARF7, NPH4	ARP	Yes
At5g20900	JAZ12		Yes
At5g21120	EIL2	EIL	Yes
At5g22220	E2F1, E2Fb	E2F-DP	Yes
At5g22290		NAC	Yes
At5g22380		NAC	Yes
At5g22570	AtWRKY38	WRKY	Yes
At5g22890		C2H2	Yes
At5g22990		C2H2	Yes
At5g23000	AtMYB37	MYB	Yes
At5g23090		CCAAT-DR1	Yes
At5g23150	HUA2	others	Yes
At5g23260	TT16, AGL32, ABS	MADS	Yes
At5g23420		HMG	Yes
At5g24110	AtWRKY30	WRKY	Yes
At5g24470	APRR5	ARR	Yes
At5g24590		NAC	Yes
At5g24780	VSP1		Yes
At5g24800	AtbZIP9,BZO2H2	bZIP	Yes
At5g24930	COL4	CO-like	Yes
At5g25150		general	Yes
At5g25160	ZFP3	C2H2	Yes
At5g25190		AP2-EREBP	Yes
At5g25220		HB	Yes
At5g25390		AP2-EREBP	Yes
At5g25790		CPP(Zn)	No
At5g25810		AP2-EREBP	Yes
At5g25830	GATA-12	GATA	Yes
At5g25890		ARP	Yes
At5g26170	AtWRKY50	WRKY	No
At5g26210		PHD	Yes
At5g26580	AGL34	MADS	No
At5g26610		C2H2	No
At5g26630		MADS	No
At5g26650		MADS	No
At5g26660	AtMYB86	MYB	No
At5g26870		MADS	Yes
At5g26930	GATA-23	GATA	Yes
At5g26950		MADS	No
At5g27050		MADS	Yes
At5g27070		MADS	No
At5g27090		MADS	No
At5g27130	AGL39	MADS	No
At5g27580		MADS	Yes
At5g27880		C2H2	No
At5g27910		CCAAT-HAP5	Yes
At5g27960		MADS	No
At5g28300		trihelix	Yes
At5g28650	AtWRKY74	WRKY	Yes
At5g28770	AtbZIP63,BZO2H3	bZIP	Yes
At5g29000		MYB-like	Yes
At5g35550	AtMYB123, TT2	MYB	Yes
At5g35750		ARR	Yes
At5g37020	ARF8	ABI3VP1	Yes
At5g37260		MYB	Yes
At5g37800	AtbHLH086	bHLH	No
At5g37890		C2H2 RING	Yes
At5g38140		CCAAT-HAP5	Yes
At5g38620		MADS	No
At5g38740		MADS	No
At5g38800	AtbZIP43	bZIP	Yes
At5g38860		bHLH	No
At5g39610		NAC	Yes
At5g39660		DOF	Yes
At5g39700	AtMYB89	MYB	Yes
At5g39750		MADS	No
At5g39810		MADS	Yes
At5g39820		NAC	Yes
At5g40120		MADS	No
At5g40220		MADS	No
At5g40310		C2H2	No
At5g40330	AtMYB23	MYB	Yes
At5g40350	AtMYB24	MYB	Yes
At5g40360	AtMYB115, GL3	MYB	Yes
At5g40430	AtMYB22	MYB	Yes
At5g40710		C2H2	Yes
At5g41020		MYB	No
At5g41090		NAC	Yes
At5g41200		MADS	No
At5g41315	AtbHLH001, GL3	bHLH	No
At5g41410	BEL1	HB	Yes
At5g41570	AtWRKY24	WRKY	No
At5g41580		ZnF	Yes
At5g42630		MYB	Yes
At5g42640		C2H2	Yes
At5g42910	AtbZIP15	bZIP	Yes
At5g43170		C2H2	Yes
At5g43250		CCAAT-HAP5	No
At5g43270	SPL2	SBP	Yes
At5g43290	AtWRKY49	WRKY	No
At5g43410		AP2-EREBP	Yes
At5g43540		C2H2	No
At5g43650	AtbHLH092	bHLH	No
At5g43700		ARP	Yes
At5g43840	HSFA6A	HSF	Yes
At5g44080	AtbZIP13	bZIP	Yes
At5g44160		C2H2	Yes
At5g44180		HB	Yes
At5g44190	GLK2	MYB	Yes
At5g44210		AP2-EREBP	Yes
At5g45050	AtWRKY16	WRKY	Yes
At5g45270	AtWRKY52,RRS1	WRKY	Yes
At5g45580		MYB-like	No
At5g45710	HSFA4C	HSF	Yes
At5g45980		HB	Yes
At5g46350	AtWRKY8	WRKY	Yes
At5g46590		NAC	Yes
At5g46690	AtbHLH071	bHLH	Yes
At5g46760	AtbHLH005	bHLH	Yes
At5g46830	AtbHLH028, ERF2	bHLH	Yes
At5g46880		HB	Yes
At5g46910		Jumonji	Yes
At5g47140		GATA	No
At5g47220	AtERF2	AP2-EREBP	Yes
At5g47230	AtERF5	AP2-EREBP	Yes
At5g47370		HB	Yes
At5g47390		MYB	Yes
At5g47640		CCAAT-HAP3	Yes
At5g47660		trihelix	No
At5g47670	L1L	CCAAT-HAP3	Yes
At5g48250		CO-like	Yes
At5g48560	AtbHLH078	bHLH	Yes
At5g48670		MADS	Yes
At5g48890		C2H2	No
At5g49240	APRR4	ARR B	Yes
At5g49300	GATA-16	GATA	No
At5g49330	AtMYB111	MYB	Yes
At5g49420		MADS	Yes
At5g49450	AtbZIP1	bZIP	Yes
At5g49490		MADS	No
At5g49520	AtWRKY48	WRKY	Yes
At5g49620	AtMYB78	MYB	Yes
At5g50080		AP2-EREBP	No
At5g50470		CCAAT-HAP5	Yes
At5g50480		CCAAT-HAP5	Yes
At5g50490		CCAAT-HAP5	No
At5g50570	SPL13	SBP	Yes
At5g50820		NAC	Yes
At5g51190		AP2-EREBP	Yes
At5g51780	AtbHLH036	bHLH	No
At5g51860		MADS	Yes
At5g51870		MADS	Yes
At5g51990		AP2-EREBP	Yes
At5g52010		C2H2	Yes
At5g52020		AP2-EREBP	Yes
At5g52170		HB	Yes
At5g52260	AtMYB19	MYB	Yes
At5g52600	AtMYB82	MYB	No
At5g52830	AtWRKY27	WRKY	Yes
At5g53210	AtbHLH098	bHLH	Yes
At5g53290		AP2-EREBP	Yes
At5g53950	CUC2	NAC	Yes
At5g53980		HB	Yes
At5g54070	HSFA9	HSF	Yes
At5g54230	AtMYB49	MYB	Yes
At5g54340		C2H2	No
At5g54470		CO-like	Yes
At5g54630		C2H2	Yes
At5g54680	AtbHLH105	bHLH	Yes
At5g55020	AtMYB120	MYB	Yes
At5g55690		MADS	No
At5g55760		SIR2	Yes
At5g56110	AtMYB80	MYB	Yes
At5g56200		C2H2	Yes
At5g56270	AtWRKY2	WRKY	Yes
At5g56280		others	Yes
At5g56860		GATA	Yes
At5g56960	AtbHLH041	bHLH	No
At5g57150	AtbHLH035	bHLH	Yes
At5g57390		AP2-EREBP	Yes
At5g57420		ARP	Yes
At5g57520	ZFP2	C2H2	Yes
At5g57620	AtMYB36	MYB	Yes
At5g57660	COL5	CO-like	Yes
At5g58010	AtbHLH082	bHLH	Yes
At5g58080	ARR18	ARR B	Yes
At5g58850	AtMYB119	MYB	Yes
At5g58890		MADS	Yes
At5g58900		MYB-like	Yes
At5g59340		HB	Yes
At5g59570		MYB	No
At5g59780	AtMYB59	MYB	Yes
At5g59820		C2H2	Yes
At5g60100	APRR3	ARR	Yes
At5g60120		AP2-EREBP	Yes
At5g60200	IFL1	DOF	Yes
At5g60440		MADS	Yes
At5g60450	ARF4	ARP	Yes
At5g60470		C2H2	Yes
At5g60690	IFL1	HB	Yes
At5g60830	AtbZIP70	bZIP	No
At5g60850	OBP4	DOF	Yes
At5g60890	ATR1, AtMYB34	MYB	Yes
At5g60910	AGL8, FUL	MADS	Yes
At5g61270	AtbHLH072	bHLH	No
At5g61380		ARR	Yes
At5g61420	AtMYB28	MYB	Yes
At5g61430		NAC	Yes
At5g61470		C2H2	Yes
At5g61590		AP2-EREBP	Yes
At5g61600		AP2-EREBP	Yes
At5g61620		MYB-like	Yes
At5g61850	LFY	others	Yes
At5g61890		AP2-EREBP	Yes
At5g62000		ARP	Yes
At5g62010	ARF2/ARF1-BP	ARP	Yes
At5g62020	HSFB2A,HSF6	HSF	Yes
At5g62120	ARR23	ARR	Yes
At5g62320	AtMYB99	MYB	Yes
At5g62380		NAC	Yes
At5g62430		DOF	Yes
At5g62470	AtMYB96	MYB	Yes
At5g62610	AtbHLH079	bHLH	Yes
At5g62920		ARR	Yes
At5g62940		DOF	Yes
At5g63280		ZnF	Yes
At5g63430		MYB-like	Yes
At5g63470		CCAAT-HAP5	Yes
At5g63790		NAC	Yes
At5g64060		NAC	Yes
At5g64530		NAC	Yes
At5g64610		C2H2 Chromo	Yes
At5g64750		AP2-EREBP	No
At5g64810	AtWRKY51	WRKY	No
At5g65050	MAF2, AGL31	MADS	Yes
At5g65060	MAF3	MADS	No
At5g65070	MAF4, FCL2	MADS	Yes
At5g65080	FCL1	MADS	Yes
At5g65100		EIL	Yes
At5g65130		AP2-EREBP	Yes
At5g65210	AtbZIP47,TGA1	bZIP	Yes
At5g65230	AtMYB53	MYB	Yes
At5g65310	ATHB-5	HB	Yes
At5g65320	AtbHLH099	bHLH	Yes
At5g65510		AP2-EREBP	Yes
At5g65590		DOF	Yes
At5g65640	AtbHLH093	bHLH	Yes
At5g65670		ARP	Yes
At5g65790	AtMYB68	MYB	Yes
At5g66300		NAC	Yes
At5g66320	GATA-5	GATA	Yes
At5g66700		HB	Yes
At5g66730		C2H2	Yes
At5g66940		DOF	Yes
At5g67000		AP2-EREBP	Yes
At5g67010		AP2-EREBP	Yes
At5g67060	AtbHLH088	bHLH	Yes
At5g67110	AtbHLH073, ALCATRAZ	bHLH	Yes
At5g67180		AP2-EREBP	Yes
At5g67190		AP2-EREBP	Yes
At5g67300	AtMYB44	MYB	Yes
At5g67450		C2H2	Yes

## Sheet: 372 Microarrays
X8111.CEL	Wounding stress 0.5 h Shoots 1
X8112.CEL	Wounding stress 0.5 h Shoots 2
X8124.CEL	Wounding stress 0.5 h Roots 1
X8126.CEL	Wounding stress 0.5 h Roots 2
X8211.CEL	Wounding stress 1.0 h Shoots 1
X8214.CEL	Wounding stress 1.0 h Shoots 2
X8224.CEL	Wounding stress 1.0 h Roots 1
X8225.CEL	Wounding stress 1.0 h Roots 2
X8313.CEL	Wounding stress 3.0 h Shoots 1
X8314.CEL	Wounding stress 3.0 h Shoots 2
X8324.CEL	Wounding stress 3.0 h Roots 1
X8325.CEL	Wounding stress 3.0 h Roots 2
X8411.CEL	Wounding stress 6.0 h Shoots 1
X8412.CEL	Wounding stress 6.0 h Shoots 2
X8423.CEL	Wounding stress 6.0 h Roots 1
X8424.CEL	Wounding stress 6.0 h Roots 2
X8511.CEL	Wounding stress 12.0 h Shoots 1
X8512.CEL	Wounding stress 12.0 h Shoots 2
X8524.CEL	Wounding stress 12.0 h Roots 1
X8525.CEL	Wounding stress 12.0 h Roots 2
X8611.CEL	Wounding stress 24.0 h Shoots 1
X8612.CEL	Wounding stress 24.0 h Shoots 2
X8624.CEL	Wounding stress 24.0 h Roots 1
X8624_repl_8623.CEL	Wounding stress 24.0 h Roots 2
X8712.CEL	Wounding stress 0.25 h Shoots 1
X8715.CEL	Wounding stress 0.25 h Shoots 2
X8723.CEL	Wounding stress 0.25 h Roots 1
X8724.CEL	Wounding stress 0.25 h Roots 2
AtGen_A.10_22.2_REP2_ATH1.CEL	infiltrated with 10e8 cfu/ml Pseudomonas syringae pv. tomato DC3000 harvested after 6h
AtGen_A.11_22.3_REP3_ATH1.CEL	infiltrated with 10e8 cfu/ml Pseudomonas syringae pv. tomato DC3000 harvested after 6h
AtGen_A.13_23.1_REP1_ATH1.CEL	infiltrated with 10e8 cfu/ml Pseudomonas syringae pv. tomato DC3000 harvested after 24h
AtGen_A.14_23.2_REP2_ATH1.CEL	infiltrated with 10e8 cfu/ml Pseudomonas syringae pv. tomato DC3000 harvested after 24h
AtGen_A.16_23.4_REP3_ATH1.CEL	infiltrated with 10e8 cfu/ml Pseudomonas syringae pv. tomato DC3000 harvested after 24h
AtGen_A.17_24.1_REP1_ATH1.CEL	infiltrated with 10e8 cfu/ml Pseudomonas syringae pv. tomato avrRpm1 harvested after 2h
AtGen_A.18_24.2_REP2_ATH1.CEL	infiltrated with 10e8 cfu/ml Pseudomonas syringae pv. tomato avrRpm1 harvested after 2h
AtGen_A.19_24.3_REP3_ATH1.CEL	infiltrated with 10e8 cfu/ml Pseudomonas syringae pv. tomato avrRpm1 harvested after 2h
AtGen_A.1_17.1_REP1_ATH1.CEL	untreated, harvested after 0h
AtGen_A.21_25.1_REP1_ATH1.CEL	infiltrated with 10e8 cfu/ml Pseudomonas syringae pv. tomato avrRpm1 harvested after 6h
AtGen_A.23_25.3_REP2_ATH1.CEL	infiltrated with 10e8 cfu/ml Pseudomonas syringae pv. tomato avrRpm1 harvested after 6h
AtGen_A.24_25.4_REP3_ATH1.CEL	infiltrated with 10e8 cfu/ml Pseudomonas syringae pv. tomato avrRpm1 harvested after 6h
AtGen_A.25_26.1_REP1_ATH1.CEL	infiltrated with 10e8 cfu/ml Pseudomonas syringae pv. tomato avrRpm1 harvested after 24h
AtGen_A.26_26.2_REP2_ATH1.CEL	infiltrated with 10e8 cfu/ml Pseudomonas syringae pv. tomato avrRpm1 harvested after 24h
AtGen_A.28_26.4_REP3_ATH1.CEL	infiltrated with 10e8 cfu/ml Pseudomonas syringae pv. tomato avrRpm1 harvested after 24h
AtGen_A.29_27.1_REP1_ATH1.CEL	infiltrated with 10e8 cfu/ml Pseudomonas syringae pv. tomato DC3000 hrcC- harvested after 2h
AtGen_A.2_17.2_REP2_ATH1.CEL	untreated, harvested after 0h
AtGen_A.30_27.2_REP2_ATH1.CEL	infiltrated with 10e8 cfu/ml Pseudomonas syringae pv. tomato DC3000 hrcC- harvested after 2h
AtGen_A.31_27.3_REP3_ATH1.CEL	infiltrated with 10e8 cfu/ml Pseudomonas syringae pv. tomato DC3000 hrcC- harvested after 2h
AtGen_A.33_28.1_REP1_ATH1.CEL	infiltrated with 10e8 cfu/ml Pseudomonas syringae pv. tomato DC3000 hrcC- harvested after 6h
AtGen_A.34_28.2_REP2_ATH1.CEL	infiltrated with 10e8 cfu/ml Pseudomonas syringae pv. tomato DC3000 hrcC- harvested after 6h
AtGen_A.35_28.3_REP3_ATH1.CEL	infiltrated with 10e8 cfu/ml Pseudomonas syringae pv. tomato DC3000 hrcC- harvested after 6h
AtGen_A.37_29.1_REP1_ATH1.CEL	infiltrated with 10e8 cfu/ml Pseudomonas syringae pv. tomato DC3000 hrcC- harvested after 24h
AtGen_A.38_29.2_REP2_ATH1.CEL	infiltrated with 10e8 cfu/ml Pseudomonas syringae pv. tomato DC3000 hrcC- harvested after 24h
AtGen_A.3_17.3_REP3_ATH1.CEL	untreated, harvested after 0h
AtGen_A.40_29.4_REP3_ATH1.CEL	infiltrated with 10e8 cfu/ml Pseudomonas syringae pv. tomato DC3000 hrcC- harvested after 24h
AtGen_A.41_30.1_REP1_ATH1.CEL	infiltrated with 10e8 cfu/ml Pseudomonas syringae pv. phaseolicola harvested after 2h
AtGen_A.42_30.2_REP2_ATH1.CEL	infiltrated with 10e8 cfu/ml Pseudomonas syringae pv. phaseolicola harvested after 2h
AtGen_A.43_30.3_REP3_ATH1.CEL	infiltrated with 10e8 cfu/ml Pseudomonas syringae pv. phaseolicola harvested after 2h
AtGen_A.45_31.1_REP1_ATH1.CEL	infiltrated with 10e8 cfu/ml Pseudomonas syringae pv. phaseolicola harvested after 6h
AtGen_A.46_31.2_REP2_ATH1.CEL	infiltrated with 10e8 cfu/ml Pseudomonas syringae pv. phaseolicola harvested after 6h
AtGen_A.48_31.4_REP3_ATH1.CEL	infiltrated with 10e8 cfu/ml Pseudomonas syringae pv. phaseolicola harvested after 6h
AtGen_A.49_32.1_REP1_ATH1.CEL	infiltrated with 10e8 cfu/ml Pseudomonas syringae pv. phaseolicola harvested after 24h
AtGen_A.50_32.2_REP2_ATH1.CEL	infiltrated with 10e8 cfu/ml Pseudomonas syringae pv. phaseolicola harvested after 24h
AtGen_A.52_32.4_REP3_ATH1.CEL	infiltrated with 10e8 cfu/ml Pseudomonas syringae pv. phaseolicola harvested after 24h
AtGen_A.53_33.1_REP1_ATH1.CEL	infiltrated with 10 mM MgCl2 harvested after 2h
AtGen_A.54_33.2_REP2_ATH1.CEL	infiltrated with 10 mM MgCl2 harvested after 2h
AtGen_A.55_33.3_REP3_ATH1.CEL	infiltrated with 10 mM MgCl2 harvested after 2h
AtGen_A.58_34.2_REP1_ATH1.CEL	infiltrated with 10 mM MgCl2 harvested after 6h
AtGen_A.59_34.3_REP2_ATH1.CEL	infiltrated with 10 mM MgCl2 harvested after 6h
AtGen_A.5_21.1_REP1_ATH1.CEL	infiltrated with 10e8 cfu/ml Pseudomonas syringae pv. tomato DC3000 harvested after 2h
AtGen_A.60_34.4_REP3_ATH1.CEL	infiltrated with 10 mM MgCl2 harvested after 6h
AtGen_A.61_35.1_REP1_ATH1.CEL	infiltrated with 10 mM MgCl2 harvested after 24
AtGen_A.62_35.2_REP2_ATH1.CEL	infiltrated with 10 mM MgCl2 harvested after 24
AtGen_A.64_35.4_REP3_ATH1.CEL	infiltrated with 10 mM MgCl2 harvested after 24
AtGen_A.6_21.2_REP2_ATH1.CEL	infiltrated with 10e8 cfu/ml Pseudomonas syringae pv. tomato DC3000 harvested after 2h
AtGen_A.8_21.4_REP3_ATH1.CEL	infiltrated with 10e8 cfu/ml Pseudomonas syringae pv. tomato DC3000 harvested after 2h
AtGen_A.9_22.1_REP1_ATH1.CEL	infiltrated with 10e8 cfu/ml Pseudomonas syringae pv. tomato DC3000 harvested after 6h
AtGen_B.10_1.3.4_REP_1_ATH1.CEL	infiltrated with 1uM GST, leaves harvested after 4h
AtGen_B.11_1.4.4_REP_1_ATH1.CEL	infiltrated with 10 uM HrpZ, leaves harvested after 4h
AtGen_B.12_1.5.4_REP_1_ATH1.CEL	infiltrated with 1 uM GST-NPP1, leaves harvested after 4h
AtGen_B.13_1.6.4_REP1_ATH1.CEL	infiltrated with 1 uM Flg22, leaves harvested after 4h
AtGen_B.14_1.7.4_REP1_ATH1.CEL	infiltrated with 100 ug/ml LPS, leaves harvested after 4h
AtGen_B.15_2.1.1_REP2_ATH1.CEL	infiltrated with water, leaves harvested after 1h
AtGen_B.16_2.2.1_REP2_ATH1.CEL	infiltrated with 1mM CaCl2 + 2.5 mM MgCl2, leaves harvested after 1h
AtGen_B.17_2.3.1_REP2_ATH1.CEL	infiltrated with 1uM GST, leaves harvested after 1h
AtGen_B.18_2.4.1_REP2_ATH1.CEL	infiltrated with 10 uM HrpZ, leaves harvested after 1h
AtGen_B.19_2.5.1_REP2_ATH1.CEL	infiltrated with 1 uM GST-NPP1, leaves harvested after 1h
AtGen_B.1_1.1.1_REP_1_ATH1.CEL	infiltrated with water, leaves harvested after 1h
AtGen_B.20_2.6.1_REP2_ATH1.CEL	infiltrated with 1 uM Flg22, leaves harvested after 1h
AtGen_B.21_2.7.1_REP2_ATH1.CEL	infiltrated with 100 ug/ml LPS, leaves harvested after 1h
AtGen_B.22_2.1.4_REP2_ATH1.CEL	infiltrated with water, leaves harvested after 4h
AtGen_B.23_2.2.4_REP2_ATH1.CEL	infiltrated with 1mM CaCl2 + 2.5 mM MgCl2, leaves harvested after 4h
AtGen_B.24_2.3.4_REP2_ATH1.CEL	infiltrated with 1uM GST, leaves harvested after 4h
AtGen_B.25_2.4.4_REP2_ATH1.CEL	infiltrated with 10 uM HrpZ, leaves harvested after 4h
AtGen_B.26_2.5.4_REP2_ATH1.CEL	infiltrated with 1 uM GST-NPP1, leaves harvested after 4h
AtGen_B.27_2.6.4_REP2_ATH1.CEL	infiltrated with 1 uM Flg22, leaves harvested after 4h
AtGen_B.28_2.7.4_REP2_ATH1.CEL	infiltrated with 100 ug/ml LPS, leaves harvested after 4h
AtGen_B.29_3.1.1_REP3_ATH1.CEL	infiltrated with water, leaves harvested after 1h
AtGen_B.2_1.2.1_REP_1_ATH1.CEL	infiltrated with 1mM CaCl2 + 2.5 mM MgCl2, leaves harvested after 1h
AtGen_B.30_3.2.1_REP3_ATH1.CEL	infiltrated with 1mM CaCl2 + 2.5 mM MgCl2, leaves harvested after 1h
AtGen_B.31_3.3.1_REP3_ATH1.CEL	infiltrated with 1uM GST, leaves harvested after 1h
AtGen_B.32_3.4.1_REP3_ATH1.CEL	infiltrated with 10 uM HrpZ, leaves harvested after 1h
AtGen_B.33_3.5.1_REP3_ATH1.CEL	infiltrated with 1 uM GST-NPP1, leaves harvested after 1h
AtGen_B.34_3.6.1_REP3_ATH1.CEL	infiltrated with 1 uM Flg22, leaves harvested after 1h
AtGen_B.35_3.7.1_REP3_ATH1.CEL	infiltrated with 100 ug/ml LPS, leaves harvested after 1h
AtGen_B.36_3.1.4_REP3_ATH1.CEL	infiltrated with water, leaves harvested after 4h
AtGen_B.37_3.2.4_REP3_ATH1.CEL	infiltrated with 1mM CaCl2 + 2.5 mM MgCl2, leaves harvested after 4h
AtGen_B.38_3.3.4_REP3_ATH1.CEL	infiltrated with 1uM GST, leaves harvested after 4h
AtGen_B.39_3.4.4_REP3_ATH1.CEL	infiltrated with 10 uM HrpZ, leaves harvested after 4h
AtGen_B.3_1.3.1_REP_1_ATH1.CEL	infiltrated with 1uM GST, leaves harvested after 1h
AtGen_B.40_3.5.4_REP3_ATH1.CEL	infiltrated with 1 uM GST-NPP1, leaves harvested after 4h
AtGen_B.41_3.6.4_REP3_ATH1.CEL	infiltrated with 1 uM Flg22, leaves harvested after 4h
AtGen_B.42_3.7.4_REP3_ATH1.CEL	infiltrated with 100 ug/ml LPS, leaves harvested after 4h
AtGen_B.4_1.4.1_REP_1_ATH1.CEL	infiltrated with 10 uM HrpZ, leaves harvested after 1h
AtGen_B.5_1.5.1_REP_1_ATH1.CEL	infiltrated with 1 uM GST-NPP1, leaves harvested after 1h
AtGen_B.6_1.6.1_REP_1_ATH1.CEL	infiltrated with 1 uM Flg22, leaves harvested after 1h
AtGen_B.7_1.7.1_REP_1_ATH1.CEL	infiltrated with 100 ug/ml LPS, leaves harvested after 1h
AtGen_B.8_1.1.4_REP_1_ATH1.CEL	infiltrated with water, leaves harvested after 4h
AtGen_B.9_1.2.4_REP_1_ATH1.CEL	infiltrated with 1mM CaCl2 + 2.5 mM MgCl2, leaves harvested after 4h
AtGen_C.10_1.Pi.6_REP1_ATH1.CEL	10 ul-drops per leaf of 10^6 Phytophthora infestans spores/ml. 6h
AtGen_C.11_2.Pi.6_REP2_ATH1.CEL	10 ul-drops per leaf of 10^6 Phytophthora infestans spores/ml. 6h
AtGen_C.12_3.Pi.6_REP3_ATH1.CEL	10 ul-drops per leaf of 10^6 Phytophthora infestans spores/ml. 6h
AtGen_C.13_1.Pi.12_REP1_ATH1.CEL	10 ul-drops per leaf of 10^6 Phytophthora infestans spores/ml. 12h
AtGen_C.14_2.Pi.12_REP2_ATH1.CEL	10 ul-drops per leaf of 10^6 Phytophthora infestans spores/ml. 12h
AtGen_C.15_3.Pi.12_REP3_ATH1.CEL	10 ul-drops per leaf of 10^6 Phytophthora infestans spores/ml. 12h
AtGen_C.16_1.Pi.24_REP1_ATH1.CEL	10 ul-drops per leaf of 10^6 Phytophthora infestans spores/ml. 24h
AtGen_C.17_2.Pi.24_REP2_ATH1.CEL	10 ul-drops per leaf of 10^6 Phytophthora infestans spores/ml. 24h
AtGen_C.18_3.Pi.24_REP3_ATH1.CEL	10 ul-drops per leaf of 10^6 Phytophthora infestans spores/ml. 24h
AtGen_C.1_1.C.6_REP1_ATH1.CEL	10 ul-drops per leaf of water.6h
AtGen_C.2_2.C.6_REP2_ATH1.CEL	10 ul-drops per leaf of water.6h
AtGen_C.3_4.C.6_REP3_ATH1.CEL	10 ul-drops per leaf of water.6h
AtGen_C.4_1.C.12_REP1_ATH1.CEL	10 ul-drops per leaf of water.12h
AtGen_C.5_2.C.12_REP2_ATH1.CEL	10 ul-drops per leaf of water.12h
AtGen_C.6_3.C.12_REP3_ATH1.CEL	10 ul-drops per leaf of water.12h
AtGen_C.7_1.C.24_REP1_ATH1.CEL	10 ul-drops per leaf of water.24h
AtGen_C.8_2.C.24_REP2_ATH1.CEL	10 ul-drops per leaf of water.24h
AtGen_C.9_3.C.24_REP3_ATH1.CEL	10 ul-drops per leaf of water.24h
AtGen_D.10_1.FS_REP1_ATH1.CEL	45 min continuous far-red light.
AtGen_D.11_1.PS_REP1_ATH1.CEL	1 min red light pulse followed by 44 min of darkness.
AtGen_D.12_1.RS_REP1_ATH1.CEL	45 min continuous red light.
AtGen_D.13_1.BS_REP1_ATH1.CEL	45 min continuous blue light.
AtGen_D.14_1.AS_REP1_ATH1.CEL	5 min UV-A light pulse followed by 40 min of darkness.
AtGen_D.15_1.US_REP1_ATH1.CEL	5 min UV-A/B light pulse followed by 40 min of darkness.
AtGen_D.16_1.WS_REP1_ATH1.CEL	45 min continuous white light.
AtGen_D.17_2.DL_REP2_ATH1.CEL	4 h continuous darkness.
AtGen_D.18_2.FL_REP2_ATH1.CEL	4 h continuous far-red light.
AtGen_D.19_2.PL_REP2_ATH1.CEL	1 min red light pulse followed by 4 h of darkness.
AtGen_D.1_1.DL_REP1_ATH1.CEL	4 h continuous darkness.
AtGen_D.20_2.RL_REP2_ATH1.CEL	4 h continuous red light.
AtGen_D.21_2.BL_REP2_ATH1.CEL	4 h continuous blue light.
AtGen_D.22_2.AL_REP2_ATH1.CEL	5 min UV-A light pulse followed by 4 h of darkness
AtGen_D.23_2.UL_REP2_ATH1.CEL	5 min UV-A/B light pulse followed by 4 h of darkness.
AtGen_D.24_2.WL_REP2_ATH1.CEL	4 h continuous white light.
AtGen_D.25_2.DS_REP2_ATH1.CEL	45 min continuous darkness.
AtGen_D.26_2.FS_REP2_ATH1.CEL	45 min continuous far-red light.
AtGen_D.27_2.PS_REP2_ATH1.CEL	1 min red light pulse followed by 44 min of darkness.
AtGen_D.28_2.RS_REP2_ATH1.CEL	45 min continuous red light.
AtGen_D.29_2.BS_REP2_ATH1.CEL	45 min continuous blue light.
AtGen_D.2_1.FL_REP1_ATH1.CEL	4 h continuous far-red light.
AtGen_D.30_2.AS_REP2_ATH1.CEL	5 min UV-A light pulse followed by 40 min of darkness.
AtGen_D.31_2.US_REP2_ATH1.CEL	5 min UV-A/B light pulse followed by 40 min of darkness.
AtGen_D.32_2.WS_REP2_ATH1.CEL	45 min continuous white light.
AtGen_D.33_3.DL_REP3_ATH1.CEL	4 h continuous darkness.
AtGen_D.34_3.FL_REP3_ATH1.CEL	4 h continuous far-red light.
AtGen_D.35_3.PL_REP3_ATH1.CEL	1 min red light pulse followed by 4 h of darkness.
AtGen_D.36_3.RL_REP3_ATH1.CEL	4 h continuous red light.
AtGen_D.37_3.BL_REP3_ATH1.CEL	4 h continuous blue light.
AtGen_D.38_3.AL_REP3_ATH1.CEL	5 min UV-A light pulse followed by 4 h of darkness
AtGen_D.39_3.UL_REP3_ATH1.CEL	5 min UV-A/B light pulse followed by 4 h of darkness.
AtGen_D.3_1.PL_REP1_ATH1.CEL	1 min red light pulse followed by 4 h of darkness.
AtGen_D.40_3.WL_REP3_ATH1.CEL	4 h continuous white light.
AtGen_D.41_3.DS_REP3_ATH1.CEL	45 min continuous darkness.
AtGen_D.42_3.FS_REP3_ATH1.CEL	45 min continuous far-red light.
AtGen_D.43_3.PS_REP3_ATH1.CEL	1 min red light pulse followed by 44 min of darkness.
AtGen_D.44_3.RS_REP3_ATH1.CEL	45 min continuous red light.
AtGen_D.45_3.BS_REP3_ATH1.CEL	45 min continuous blue light.
AtGen_D.46_3.AS_REP3_ATH1.CEL	5 min UV-A light pulse followed by 40 min of darkness.
AtGen_D.47_3.US_REP3_ATH1.CEL	5 min UV-A/B light pulse followed by 40 min of darkness.
AtGen_D.48_3.WS_REP3_ATH1.CEL	45 min continuous white light.
AtGen_D.4_1.RL_REP1_ATH1.CEL	4 h continuous red light.
AtGen_D.5_1.BL_REP1_ATH1.CEL	4 h continuous blue light.
AtGen_D.6_1.AL_REP1_ATH1.CEL	5 min UV-A light pulse followed by 4 h of darkness
AtGen_D.7_1.UL_REP1_ATH1.CEL	5 min UV-A/B light pulse followed by 4 h of darkness.
AtGen_D.8_1.WL_REP1_ATH1.CEL	4 h continuous white light.
AtGen_D.9_1.D.S_REP1_ATH1.CEL	45 min continuous darkness.
Goda_III_220.12h.1.CEL	10uM brassinazole220 (Brz220) treatment for 12h
Goda_III_220.12h.2.CEL	10uM brassinazole220 (Brz220) treatment for 12h
Goda_III_220.3h.1.CEL	10uM brassinazole220 (Brz220) treatment for 3h
Goda_III_220.3h.2.CEL	10uM brassinazole220 (Brz220) treatment for 3h
Goda_III_246T.3h.1.CEL	10uM 2,4,6T for 3h
Goda_III_246T.3h.2.CEL	10uM 2,4,6T for 3h
Goda_III_91.12h.1.CEL	10uM brassinazole (Brz91) treatment for 12h
Goda_III_91.12h.2.CEL	10uM brassinazole (Brz91) treatment for 12h
Goda_III_91.3h.1.CEL	10uM brassinazole (Brz91) treatment for 3h
Goda_III_91.3h.2.CEL	10uM brassinazole (Brz91) treatment for 3h
Goda_III_AVG.3h.1.CEL	10uM AVG (aminoethoxyvinylglycine) for 3h
Goda_III_AVG.3h.2.CEL	10uM AVG (aminoethoxyvinylglycine) for 3h
Goda_III_AgNO3.3h.1.CEL	10uM AgNO3 for 3h
Goda_III_AgNO3.3h.2.CEL	10uM AgNO3 for 3h
Goda_III_B9.3h.1.CEL	10uM B9 (daminozide) for 3h
Goda_III_B9.3h.2.CEL	10uM B9 (daminozide) for 3h
Goda_III_CHX.3h.1.CEL	10uM CHX (cycloheximide) for 3h
Goda_III_CHX.3h.2.CEL	10uM CHX (cycloheximide) for 3h
Goda_III_ColBrz3h.1.CEL	3uM Brz220 for 3h
Goda_III_ColBrz3h.2.CEL	3uM Brz220 for 3h
Goda_III_ColPNO83h.1.CEL	10uM PNO8 for 3h
Goda_III_ColPNO83h.21.CEL	10uM PNO8 for 3h
Goda_III_Colm3h.1.CEL	mock for 3h
Goda_III_Colm3h.2.CEL	mock for 3h
Goda_III_MG132.3h.1.CEL	10uM MG132 for 3h
Goda_III_MG132.3h.2.CEL	10uM MG132 for 3h
Goda_III_NPA.3h.1.CEL	10uM NPA for 3h
Goda_III_NPA.3h.2.CEL	10uM NPA for 3h
Goda_III_PCIB.3h.1.CEL	10uM PCIB for 3h
Goda_III_PCIB.3h.2.CEL	10uM PCIB for 3h
Goda_III_Sal.3h.1.CEL	10uM salicylic acid for 3h
Goda_III_TIBA.3h.1.CEL	10uM TIBA for 3h
Goda_III_TIBA.3h.2.CEL	10uM TIBA for 3h
Goda_III_ibup.3h.2.CEL	10uM ibuprofen treatment for 3h
Goda_III_ibup3h.1.CEL	10uM ibuprofen treatment for 3h
Goda_III_mock.12h.1.1.CEL	mock treatment for 12h
Goda_III_mock.12h.2.CEL	mock treatment for 12h
Goda_III_mock.3h.1.CEL	mock treatment for 3h
Goda_III_mock.3h.2.CEL	mock treatment for 3h
Goda_III_pac.12h.1.CEL	10uM paclobutrazol treatment for 12h
Goda_III_pac.12h.2.CEL	10uM paclobutrazol treatment for 12h
Goda_III_pac.3h.1.CEL	10uM paclobutrazol treatment for 3h
Goda_III_pac.3h.2.CEL	10uM paclobutrazol treatment for 3h
Goda_III_pno8.12h.1.CEL	1uM PNO8 treatment for 12h
Goda_III_pno8.12h.2.CEL	1uM PNO8 treatment for 12h
Goda_III_pno8.3h.1.CEL	1uM PNO8 treatment for 3h
Goda_III_pno8.3h.2.CEL	1uM PNO8 treatment for 3h
Goda_III_ppi.12h.1.CEL	10uM propiconazole treatment for 12h
Goda_III_ppi.12h.2.CEL	10uM propiconazole treatment for 12h
Goda_III_ppi.3h.1.CEL	10uM propiconazole treatment for 3h
Goda_III_ppi.3h.2.CEL	10uM propiconazole treatment for 3h
Goda_III_px.12h.1.CEL	10uM prohexadione treatment for 12h
Goda_III_px.12h.2.CEL	10uM prohexadione treatment for 12h
Goda_III_px.3h.1.CEL	10uM prohexadione treatment for 3h
Goda_III_px.3h.2.CEL	10uM prohexadione treatment for 3h
Goda_III_sal.3h.2.CEL	10uM salicylic acid for 3h
Goda_III_uni.12h.1.CEL	10uM uniconazole treatment for 12h
Goda_III_uni.12h.2.1.CEL	10uM uniconazole treatment for 12h
Goda_III_uni.3h.1.CEL	10uM uniconazole treatment for 3h
Goda_III_uni.3h.2.CEL	10uM uniconazole treatment for 3h
Goda_II_3DT3h.1.CEL	1uM 3-dehydro-6-deoxoteasterone for 3h
Goda_II_3DT3h.2.CEL	1uM 3-dehydro-6-deoxoteasterone for 3h
Goda_II_63DT3h.1.CEL	1uM 6-deoxoteasterone for 3h
Goda_II_63DT3h.2.CEL	1uM 6-deoxoteasterone for 3h
Goda_II_6CS3h.1.CEL	1uM 6-deoxocastasterone for 3h
Goda_II_6CS3h.2.CEL	1uM 6-deoxocastasterone for 3h
Goda_II_6CT3h.1.CEL	1uM 6-deoxocathasterone for 3h
Goda_II_6CT3h.2.CEL	1uM 6-deoxocathasterone for 3h
Goda_II_6TE3h.1.CEL	1uM 3-dehydroteasterone for 3h
Goda_II_6TE3h.2.CEL	1uM 3-dehydroteasterone for 3h
Goda_II_6TY3h.1.CEL	1uM 6-deoxotyphasterol for 3h
Goda_II_6TY3h.2.CEL	1uM 6-deoxotyphasterol for 3h
Goda_II_BL3h.1.CEL	10nM brassinolide for 3h
Goda_II_BL3h.2.CEL	10nM brassinolide for 3h
Goda_II_CN3h.1.CEL	10uM campestanol for 3h
Goda_II_CN3h.2.CEL	10uM campestanol for 3h
Goda_II_CS3h.1.CEL	100nM castasterone for 3h
Goda_II_CS3h.2.CEL	100nM castasterone for 3h
Goda_II_CT3h.1.CEL	1uM cathasterone for 3h
Goda_II_CT3h.2.CEL	1uM cathasterone for 3h
Goda_II_TE3h.1.CEL	1uM teasterone for 3h
Goda_II_TE3h.2.CEL	1uM teasterone for 3h
Goda_II_TY3h.1.CEL	1uM typhasterol for 3h
Goda_II_TY3h.2.CEL	1uM typhasterol for 3h
Goda_II_m3h.1.CEL	mock treatment for 3h
Goda_II_m3h.2.CEL	mock treatment for 3h
Goda_I_ABA1.2.CEL	10uM ABA for 1h
Goda_I_ABA1.3.CEL	10uM ABA for 1h
Goda_I_ABA3.2.CEL	10uM ABA for 3h
Goda_I_ABA3.3.CEL	10uM ABA for 3h
Goda_I_ABA30.2.CEL	10uM ABA for 30min
Goda_I_ABA30.3.CEL	10uM ABA for 30min
Goda_I_ACC1.2.CEL	10uM ACC for 1h
Goda_I_ACC1.3.CEL	10uM ACC for 1h
Goda_I_ACC3.2.CEL	10uM ACC for 3h
Goda_I_ACC3.3.CEL	10uM ACC for 3h
Goda_I_ACC30.2.CEL	10uM ACC for 30min
Goda_I_ACC30.3.CEL	10uM ACC for 30min
Goda_I_BL1.2.CEL	10nM BL for 1h
Goda_I_BL1.3.CEL	10nM BL for 1h
Goda_I_BL3.2.CEL	10nM BL for 3h
Goda_I_BL3.3.CEL	10nM BL for 3h
Goda_I_BL30.2.CEL	10nM BL for 30min
Goda_I_BL30.3.CEL	10nM BL for 30min
Goda_I_GA1.2.CEL	1uM GA3 for 1h
Goda_I_GA1.3.CEL	1uM GA3 for 1h
Goda_I_GA1.5G1.1.CEL	1uM GA3 for 1h
Goda_I_GA1.5G1.2.CEL	1uM GA3 for 1h
Goda_I_GA1.5G3.1.CEL	1uM GA3 for 3h
Goda_I_GA1.5G3.2.CEL	1uM GA3 for 3h
Goda_I_GA1.5G30.1.CEL	1uM GA3 for 30min
Goda_I_GA1.5G30.2.CEL	1uM GA3 for 30min
Goda_I_GA1.5m1.1.CEL	mock treatment for 1h
Goda_I_GA1.5m1.2.CEL	mock treatment for 1h
Goda_I_GA1.5m3.1.CEL	mock treatment for 3h
Goda_I_GA1.5m3.2.CEL	mock treatment for 3h
Goda_I_GA1.5m30.1.CEL	mock treatment for 30min
Goda_I_GA1.5m30.2.CEL	mock treatment for 30min
Goda_I_GA3.2.CEL	1uM GA3 for 3h
Goda_I_GA3.3.CEL	1uM GA3 for 3h
Goda_I_GA30.2.CEL	1uM GA3 for 30min
Goda_I_GA30.3.CEL	1uM GA3 for 30min
Goda_I_IAA1.2.CEL	1uM IAA for 1h
Goda_I_IAA1.3.CEL	1uM IAA for 1h
Goda_I_IAA3.2.CEL	1uM IAA for 3h
Goda_I_IAA3.3.CEL	1uM IAA for 3h
Goda_I_IAA30.2.CEL	1uM IAA for 30min
Goda_I_IAA30.3.CEL	1uM IAA for 30min
Goda_I_MJ1.2.CEL	10uM MJ for 1h
Goda_I_MJ1.3.CEL	10uM MJ for 1h
Goda_I_MJ3.2.CEL	10uM MJ for 3h
Goda_I_MJ3.3.CEL	10uM MJ for 3h
Goda_I_MJ30.2.CEL	10uM MJ for 30min
Goda_I_MJ30.3.CEL	10uM MJ for 30min
Goda_I_det2BL1.1.CEL	10nM BL for 1h
Goda_I_det2BL1.2.CEL	10nM BL for 1h
Goda_I_det2BL3.1.CEL	10nM BL for 3h
Goda_I_det2BL3.2.CEL	10nM BL for 3h
Goda_I_det2BL30.1.CEL	10nM BL for 30min
Goda_I_det2BL30.2.CEL	10nM BL for 30min
Goda_I_det2m1.1.CEL	mock treatment for 1h
Goda_I_det2m1.2.CEL	mock treatment for 1h
Goda_I_det2m3.1.CEL	mock treatment for 3h
Goda_I_det2m3.2.CEL	mock treatment for 3h
Goda_I_det2m30.1.CEL	mock treatment for 30min
Goda_I_det2m30.2.CEL	mock treatment for 30min
Goda_I_mock1.2.CEL	mock treatment for 1h
Goda_I_mock1.3.CEL	mock treatment for 1h
Goda_I_mock3.2.CEL	mock treatment for 3h
Goda_I_mock3.3.CEL	mock treatment for 3h
Goda_I_mock30.2.CEL	mock treatment for 30min
Goda_I_mock30.3.CEL	mock treatment for 30min
Goda_I_zeatin1.2.CEL	1uM zeatin for 1h
Goda_I_zeatin1.3.CEL	1uM zeatin for 1h
Goda_I_zeatin3.2.CEL	1uM zeatin for 3h
Goda_I_zeatin3.3.CEL	1uM zeatin for 3h
Goda_I_zeatin30.2.CEL	1uM zeatin for 30min
Goda_I_zeatin30.3.CEL	1uM zeatin for 30min
Maruyama_S0_12h_a.cel	0µM sulfate for 12 hr
Maruyama_S0_12h_b.CEL	0µM sulfate for 12 hr
Maruyama_S0_24h_a.cel	0µM sulfate for 24 hr
Maruyama_S0_24h_b.CEL	0µM sulfate for 24 hr
Maruyama_S0_2h_a.cel	0µM sulfate for 2 hr
Maruyama_S0_2h_b.CEL	0µM sulfate for 2 hr
Maruyama_S0_4h_a.cel	0µM sulfate for 4 hr
Maruyama_S0_4h_b.CEL	0µM sulfate for 4 hr
Maruyama_S0_8h_a.cel	0µM sulfate for 8 hr
Maruyama_S0_8h_b.CEL	0µM sulfate for 8 hr
Maruyama_S1500_0h_a.cel	No treatment
Maruyama_S1500_0h_b.CEL	No treatment
Maruyama_S1500_12h_a.cel	1500µM sulfate for 12 hr
Maruyama_S1500_12h_b.CEL	1500µM sulfate for 12 hr
Maruyama_S1500_24h_a.cel	1500µM sulfate for 24 hr
Maruyama_S1500_24h_b.CEL	1500µM sulfate for 24 hr
Maruyama_S1500_2h_a.cel	1500µM sulfate for 2 hr
Maruyama_S1500_2h_b.CEL	1500µM sulfate for 2 hr
Maruyama_S1500_4h_a.cel	1500µM sulfate for 4 hr
Maruyama_S1500_4h_b.CEL	1500µM sulfate for 4 hr
Maruyama_S1500_8h_a.cel	1500µM sulfate for 8 hr
Maruyama_S1500_8h_b.CEL	1500µM sulfate for 8 hr
Nakabayashi_ABA3.1.cel	24 h imbibed in 3 uM ABA
Nakabayashi_ABA3.2.cel	24 h imbibed in 3 uM ABA
Nakabayashi_ABA30.1.cel	24 h imbibed in 30 uM ABA
Nakabayashi_ABA30.2.cel	24 h imbibed in 30 uM ABA
Nakabayashi_DS1.cel	no treatment
Nakabayashi_DS2.cel	no treatment
Nakabayashi_Imb24.1.cel	24 h imbibed in water
Nakabayashi_Imb24.2.cel	24 h imbibed in water
