# Supplementary material for: Prospecting for Genes involved in transcriptional regulation of plant defenses, a bioinformatics approach
Source: BMC Plant Biol. 2011 May 19;11:88. doi: 10.1186/1471-2229-11-88 (PMC3125348; doi:10.1186/1471-2229-11-88)
Supplement: Additional file 2 — Table 2. Genes encoding transcriptional regulators closely co-expressed with signaling pathway genes. [file 1471-2229-11-88-S2.XLS]

## Sheet: Co-expression
At1g51660		At3g45640		At4g08500		At3g21220		At2g43790		At3g52430		At5g64930		At4g39030		At5g13320		At1g74710		At3g18690		At4g01370		At4g26070		At4g29810		At3g11170		At3g45140		At5g42650		At2g06050		At2g46370		At1g19640		At5g05170		At1g01480		At4g11280		At2g22810		At5g65800
MKK4		MPK3		MEKK1		MKK5		MPK6		PAD4		CPR5		EDS5		PBS3		ICS1		MKS1		MPK4		MEK1/MKK1		MKK2		FAD7		LOX2		AOS		OPR3		JAR1		JMT		CEV1		ACS2		ACS6		ACS4		ACS5
At1g17380	JAZ5	At1g51660	MKK4	At1g27730	STZ	At3g23250	MYB15	At1g34190	ANAC017	At1g74710	ICS1	At1g10480	ZFP5	At1g19180	JAZ1	At1g52890	ANAC019	At2g46400	WRKY46	At1g01480	ACS2	At4g29810	MKK2	At1g07640	OBP2	At2g40750	WRKY54	At1g22590	AGL87	At1g05010	ACO	At1g17380	JAZ5	At1g17380	JAZ5	At1g64105	ANAC027	At1g17380	JAZ5	At5g25810	TINY	At1g42990	AtbZIP60	At1g18570	MYB51	At1g15580	IAA5	At1g02340	HFR1
At1g27730	STZ	At5g47220	ERF2	At1g30810	Transcription F.	At4g01250	WRKY22	At1g34370	STOP1	At2g40750	WRKY54	At1g14350	FLP			At1g67970	HSF A8	At3g52430	PAD4	At1g18570	MYB51			At1g52880	NAM	At3g56400	WRKY70	At1g34310	ARF12	At1g22590	AGL87	At1g19640	JMT	At1g19180	JAZ1	At1g78080	RAP2.4	At1g30135	JAZ8			At2g22760	bHLH	At1g27730	STZ			At1g09540	MYB61
At1g67970	HSFA8			At1g49950	TRB1	At5g49520	WRKY48	At1g66340	ETR1	At2g46400	WRKY46	At1g22640	MYB3			At1g74710	ICS1	At4g18170	WRKY28	At1g27730	STZ			At1g64280	NPR1	At4g01370	MPK4	At1g68520	Zinc finger	At1g34310	ARF12	At1g30135	JAZ8	At1g19640	JMT	At2g23340	DEAR3	At1g51950	IAA18			At2g47190	MYB2	At1g42990	AtbZIP60			At1g52830	IAA6
At1g80840	WRKY40			At1g51660	MKK4	At5g53290	AP2/ERF CRF3	At2g01650	PUX2	At5g13320	PBS3	At1g53910	RAP2.12			At2g46400	WRKY46	At5g13320	PBS3	At1g28480	GRX480			At1g67970	HSF A8			At2g03710	SEP4	At1g68520	Zinc finger	At1g51660	MKK4	At1g27730	STZ	At3g15210	ERF4	At1g52880	NAM			At3g18690	MKS1	At1g80840	WRKY40			At2g37740	ZFP10
At2g06050	OPR3			At1g64105	ANAC027			At3g20770	EIN3			At1g62990	KNAT7			At2g47190	MYB2			At1g30810	Transcription F.			At2g06050	OPR3			At2g20570	GPRI1	At2g03710	SEP4	At1g51950	IAA18	At1g28480	GRX480	At4g31550	WRKY11	At1g52890	ANAC019					At2g38470	WRKY33			At3g15540	IAA19
At2g37430	C2H2 zincfinger			At2g03470	MYB			At3g54620	bZIP25			At1g74840	MYB			At3g52430	PAD4			At1g42990	AtbZIP60			At2g40750	WRKY54			At2g24790	COL3	At2g20570	GPRI1	At1g52890	ANAC019	At1g30135	JAZ8	At4g34990	AtMYB32	At1g70700	JAZ9					At3g18690	MKS1			At3g49930	C2H2 zincfinger
At2g38470	WRKY33			At2g30250	WRKY25			At3g62240	C2H2 zincfinger			At2g02470	AL6			At3g56400	WRKY70			At1g64280	NPR1			At2g46400	WRKY46			At2g41940	ZFP8	At2g24790	COL3	At1g53160	SPL4	At1g32640	MYC2	At5g01380	Transcription F.	At1g72450	JAZ6					At3g49530	ANAC062			At3g53200	AtMYB27
At2g46400	WRKY46			At2g38470	WRKY33			At4g32040	KNAT5			At2g28350	ARF10			At4g18170	WRKY28			At1g80840	WRKY40			At3g04030	MYB			At3g02830	ZFN1	At2g41940	ZFP8	At1g67970	HSF A8	At1g51660	MKK4	At5g06710	HAT14	At1g74430	MYB95					At3g55980	SZF1			At5g53980	AtHB52
At3g23250	MYB15			At3g10800	bZIP28							At2g33310	IAA13			At5g46350	WRKY8			At2g21900	WRKY59			At3g12730	MYB			At3g45140	LOX2	At3g02830	ZFN1	At1g70700	JAZ9	At1g51950	IAA18	At5g24780	VSP1	At1g74950	JAZ2					At4g08500	MEKK1
At3g45640	MPK3			At3g15210	ERF4							At2g47900	AtTLP3			At5g61890	AP2/ERF			At2g23320	WRKY15			At3g56400	WRKY70			At3g45260	C2H2 zincfinger	At3g11170	FAD7	At1g72450	JAZ6	At1g52890	ANAC019	At5g49520	WRKY48	At1g76580	Transcription F.					At4g18880	HSF A4A
At3g55980	SZF1			At3g18690	MKS1							At3g04670	WRKY39							At2g30250	WRKY25			At4g18880	HSF A4A			At3g57600	AP2/ERF DREB	At3g45260	C2H2 zincfinger	At1g74430	MYB95	At1g67970	HSF A8			At1g80840	WRKY40					At5g04340	ZAT6
At4g01250	WRKY22			At3g23250	MYB15							At3g06380	AtTLP9							At2g37430	C2H2 zincfinger			At4g23810	WRKY53			At3g59060	PIL6	At5g02030	RPL	At1g80840	WRKY40	At1g70700	JAZ9			At2g06050	OPR3					At5g49520	WRKY48
At4g08500	MEKK1			At3g25990	DNA binding							At3g16857	ARR1							At2g38470	WRKY33			At4g31820	ENP			At5g11060	KNAT4	At5g11060	KNAT4	At2g06050	OPR3	At1g72450	JAZ6			At2g25820	AP2/ERF DREB					At5g59820	RHL41
At4g18170	WRKY28			At3g49530	ANAC062							At3g19290	ABF4							At2g46400	WRKY46			At5g42650	AOS			At5g42650	AOS	At5g42650	AOS	At2g20570	GPRI1	At1g74430	MYB95			At2g34600	JAZ7
At4g23810	WRKY53			At3g55980	SZF1							At3g24120	MYB							At2g47190	MYB2											At2g23760	BLH4	At1g74950	JAZ2			At2g38250	DNA binding
At4g31800	WRKY18			At4g01250	WRKY22							At3g29035	ANAC059							At3g10800	bZIP28											At2g24790	COL3	At1g76580	Transcription F.			At2g46510	AtAIB
At4g32800	AP2/ERF DREB			At4g11280	ACS6							At3g51910	HSF A7A							At3g15210	ERF4											At2g33810	SPL3	At1g79430	APL			At2g47190	MYB2
At5g24110	WRKY30			At4g18880	HSF A4A							At3g55770	LIM domain							At3g23250	MYB15											At2g38250	DNA binding	At1g80840	WRKY40			At3g23250	MYB15
At5g42650	AOS			At4g31550	WRKY11							At3g58710	WRKY69							At3g25990	DNA binding											At2g40750	WRKY54	At2g34600	JAZ7			At4g18170	WRKY28
At5g47220	ERF2			At4g31800	WRKY18							At3g60030	SPL12							At3g49530	ANAC062											At2g46510	AtAIB	At2g38250	DNA binding			At4g31800	WRKY18
				At4g34990	MYB32							At4g01120	GBF2							At3g55980	SZF1											At3g11170	FAD7	At2g40750	WRKY54			At4g32800	AP2/ERF DREB
				At5g04340	ZAT6							At4g14550	IAA14							At3g57480	C2H2 zincfinger											At3g23250	MYB15	At2g46400	WRKY46			At4g34990	AtMYB32
				At5g04760	MYB							At4g16110	ARR2							At4g08500	MEKK1											At3g24140	FMA	At2g46510	AtAIB			At5g01380	Transcription F.
				At5g08190	NF-YB12							At4g34000	ABF3							At4g11280	ACS6											At3g45140	LOX2	At3g17860	JAZ3			At5g13220	JAZ10
				At5g49520	WRKY48							At4g34680	GATA3							At4g17500	AtERF1											At3g45260	C2H2 zincfinger	At3g23250	MYB15			At5g42650	AOS
				At5g59820	RHL41							At5g02840	LCL1							At4g18880	HSF A4A											At3g56400	WRKY70	At3g50260	CEJ1			At5g50570	Squamosa prom.
				At5g66730	C2H2 zincfinger							At5g06800	MYB							At4g31550	WRKY11											At4g23810	WRKY53	At4g18170	WRKY28			At5g67180	TOE3
												At5g11260	HY5							At5g04340	ZAT6											At4g26070	MEK1/MKK1	At4g23810	WRKY53
												At5g16600	MYB43							At5g04760	MYB											At4g31800	WRKY18	At4g26070	MEK1/MKK1
												At5g26210	AL4							At5g49520	WRKY48											At4g32800	AP2/ERF DREB	At4g31800	WRKY18
												At5g39660	CDF2							At5g59820	RHL41											At5g07690	MYB29	At4g31820	ENP
												At5g49450	bZIP1							At5g62020	HSF B2A											At5g11060	KNAT4	At4g32800	AP2/ERF DREB
												At5g54680	ILR3							At5g63790	ANAC102											At5g47220	ERF2	At5g01380	Transcription F.
												At5g57620	MYB36																			At5g67180	TOE3	At5g13220	JAZ10
																																		At5g24780	VSP1
																																		At5g42650	AOS
																																		At5g47220	ERF2
																																		At5g50570	Squamosa prom.
																																		At5g67180	TOE3
[truncated: 24 more columns]
